# Supplementary material for: Short tandem repeat polymorphism in the promoter region of cyclophilin 19B drives its transcriptional upregulation and contributes to drug resistance in the malaria parasite Plasmodium falciparum
Source: PLoS Pathog. 2023 Jan 25;19(1):e1011118. doi: 10.1371/journal.ppat.1011118 (PMC9901795; doi:10.1371/journal.ppat.1011118)
Supplement: S1 Data — Unprocessed results showing mass spectrometry hits from HA-tagged PfCYP19B pull-down assay. (XLSX) [file ppat.1011118.s011.xlsx]

## Sheet: Pulldown rings
Accession	Description	Coverage [%]	# Peptides	# PSMs	# Unique Peptides	MW [kDa]	Biological Process	Cellular Component	Molecular Function	Vector control Rep 1	Vector control Rep 2	Vector control Rep 3	Pfcyp19b-OE Rep 1	Pfcyp19b-OE Rep 2	Pfcyp19b-OE Rep 3	RATIO	Found in Sample: Control, Vector control Rep 1	Found in Sample: Control, Vector control Rep 2	Found in Sample: Control, Vector control Rep 3	Found in Sample: Sample, Pfcyp19b-OE Rep 1	Found in Sample: Sample, Pfcyp19b-OE Rep 2	Found in Sample: Sample, Pfcyp19b-OE Rep 3
PF3D7_1115600	peptidyl-prolyl cis-trans isomerase	56	9	39	9	21.7	protein metabolism;other metabolic processes;other biological processes	other cell component	other molecular function	1	1	1	187.5	274.4	138.1	200	Peak Found	Not Found	Not Found	High	High	High
PF3D7_0917900	heat shock protein 70	44	26	95	26	72.3	protein metabolism;other metabolic processes;stress response;signal transduction;other biological processes	other membranes;ER/Golgi;nucleus;other cell component	other molecular function	12	6.7	3.5	147.9	322.1	107.9	26.0315	High	High	High	High	High	High
PF3D7_1402500	ribosomal protein S27a, putative	15	2	8	2	17.4	protein metabolism;other metabolic processes	translational apparatus;nucleus;other cell component	other molecular function	6.7	67.9	1.2	175.5	234.9	113.8	6.91557	Peak Found	High	Peak Found	High	High	High
PF3D7_0821700	60S ribosomal protein L22, putative	7	1	10	1	16.4	protein metabolism;other metabolic processes	cytosol;translational apparatus	nucleic acid binding activity;other molecular function	18.8	48.4	21.1	64.2	241.9	205.7	5.79615	High	High	High	High	High	High
PF3D7_0831400	Plasmodium exported protein, unknown function	4	1	2	1	36.4				31	33.4	1	18.3	399.6	117.6	5.54348	Peak Found	Peak Found	Not Found	Peak Found	High	High
PF3D7_0102500	erythrocyte binding antigen-181	1	1	1	1	181	cell adhesion;other biological processes	other membranes;other cell component	other molecular function	1	97.5	1	1	502.5	1	5.15385	Not Found	Peak Found	Not Found	Not Found	High	Not Found
PF3D7_1206000	shewanella-like protein phosphatase 2	18	5	7	5	35.7	protein metabolism;other metabolic processes	other cell component	other molecular function	44.7	64.2	9.6	149.2	215.4	116.9	4.06329	Peak Found	High	High	Peak Found	High	High
PF3D7_0928500	conserved Plasmodium protein, unknown function	13	1	1	1	18.4				31.4	45.9	88.8	325.5	108.4	1	3.91842	Peak Found	Peak Found	Peak Found	High	Peak Found	Not Found
PF3D7_1207100	pre-rRNA-processing protein ESF1, putative	1	1	1	1	100.1	RNA metabolism OR transcription;other metabolic processes	nucleus	nucleic acid binding activity	14.1	61.9	46.4	87.2	177.2	213.2	3.90196	Peak Found	Peak Found	Peak Found	Peak Found	Peak Found	High
PF3D7_0503000	50S ribosomal protein L28, apicoplast, putative	6	1	1	1	31.2	protein metabolism;other metabolic processes	mitochondrion;translational apparatus;other cell component	other molecular function	1	19.6	68.2	53.6	308.3	150.2	3.88838	Not Found	Peak Found	Peak Found	Peak Found	High	Peak Found
PF3D7_0729400	ribosome biogenesis protein BRX1, putative	5	2	2	2	49.5	cell organization and biogenesis;RNA metabolism OR transcription;other metabolic processes	nucleus	nucleic acid binding activity	36.5	33.1	56.2	195.1	39.5	239.5	3.76868	Peak Found	Peak Found	Peak Found	Peak Found	Peak Found	High
PF3D7_0510500	topoisomerase I	1	1	1	1	98	cell organization and biogenesis;DNA metabolism;other metabolic processes;other biological processes	nucleus;other cell component	nucleic acid binding activity;other molecular function	29.7	84.9	21.9	28.1	370.4	64.9	3.39487	Peak Found	Peak Found	Peak Found	Peak Found	High	Peak Found
PF3D7_0827900	protein disulfide-isomerase	2	1	2	1	55.5	stress response;other biological processes	ER/Golgi;other cell component	other molecular function	77.2	22.2	1	129.1	217.9	153.6	3.35748	Peak Found	Peak Found	Not Found	High	Peak Found	High
PF3D7_1368400	ribosomal protein L1, putative	9	2	2	2	38.2		translational apparatus		39.6	11.7	87.5	226.7	37.5	197	3.32277	Peak Found	Peak Found	Peak Found	High	Peak Found	Peak Found
PF3D7_1026000	conserved Plasmodium protein, unknown function	4	1	3	1	43.1				22.4	153.5	15.7	1	190.4	218	3.19729	Peak Found	High	Peak Found	Not Found	High	High
PF3D7_1136400	signal recognition particle subunit SRP72, putative	1	1	1	1	107	transport	translational apparatus	nucleic acid binding activity;other molecular function	26.2	72.6	49.8	56	293	102.2	3.03634	Peak Found	Peak Found	Peak Found	Peak Found	High	Peak Found
PF3D7_1109900	60S ribosomal protein L36	9	1	3	1	12.8	protein metabolism;other metabolic processes	cytosol;translational apparatus	other molecular function	43.8	54	54.6	172.5	89.5	185.5	2.93635	Peak Found	Peak Found	High	High	High	Peak Found
PF3D7_0915600	conserved Plasmodium protein, unknown function	6	1	1	1	28.5				18.1	36.9	98.3	119.6	106	221.1	2.91389	Peak Found	Peak Found	Peak Found	Peak Found	Peak Found	High
PF3D7_0626800	pyruvate kinase	2	1	1	1	55.6	cell organization and biogenesis;other metabolic processes	other cell component	kinase activity;other molecular function	116.6	61.9	37.6	220.8	163.2	1	2.66543	Peak Found	High	Peak Found	Peak Found	Peak Found	Not Found
PF3D7_0603000	SDE2 domain-containing protein, putative	5	2	6	2	69.6	cell cycle OR cell proliferation	nucleus		9.6	8.8	146.9	190.3	110.4	134.1	2.63037	High	High	High	High	High	Peak Found
PF3D7_0210600	protein CERLI1	2	1	1	1	53.6				56.4	66.2	43.4	53.2	288.9	91.8	2.61386	Peak Found	Peak Found	Peak Found	Peak Found	High	Peak Found
PF3D7_1130100	60S ribosomal protein L38	29	4	18	4	10.3	cell organization and biogenesis;protein metabolism;other metabolic processes	cytosol;translational apparatus	other molecular function	19.6	49.2	97.7	157.8	101.1	174.6	2.6036	Peak Found	High	High	High	High	High
PF3D7_1309100	60S ribosomal protein L24, putative	19	3	11	3	19.2	cell organization and biogenesis;protein metabolism;other metabolic processes	cytosol;translational apparatus	nucleic acid binding activity;other molecular function	23.9	74.4	71.9	86.8	180.6	162.4	2.52526	High	High	High	High	High	High
PF3D7_0814000	60S ribosomal protein L13-2, putative	20	5	6	5	25.4	protein metabolism;other metabolic processes	cytosol;translational apparatus	nucleic acid binding activity;other molecular function	84.1	80.4	12.9	103.8	217	101.8	2.38219	Peak Found	Peak Found	Peak Found	Peak Found	High	High
PF3D7_1119000	acyl-CoA-binding protein, putative	6	2	2	2	43			other molecular function	1	139.6	40.6	1	373.9	45.9	2.32963	Not Found	Peak Found	Peak Found	Not Found	High	Peak Found
PF3D7_1460700	60S ribosomal protein L27	31	5	14	5	16.7	protein metabolism;other metabolic processes	cytosol;translational apparatus	other molecular function	43.2	124.8	12.6	61	179.9	178.5	2.32226	High	High	High	High	High	High
PF3D7_1341300	60S ribosomal protein L18-2, putative	22	2	3	2	21.4	protein metabolism;other metabolic processes	cytosol;translational apparatus	nucleic acid binding activity;other molecular function	1	1	108.5	1	252.9	238.6	2.26498	High	Not Found	Peak Found	Not Found	High	High
PF3D7_0219400	ribosome associated membrane protein RAMP4, putative	10	1	2	1	11.6	protein metabolism;other metabolic processes;stress response;transport;signal transduction	other membranes;ER/Golgi		42.5	84.9	57.1	64.4	214.2	136.9	2.25203	Peak Found	Peak Found	Peak Found	Peak Found	High	High
PF3D7_1358100	Sas10 domain-containing protein, putative	2	1	1	1	88.6				18	61.2	112.2	67.9	194.6	146.2	2.13532	Peak Found	Peak Found	Peak Found	Peak Found	High	Peak Found
PF3D7_0614500	60S ribosomal protein L19	19	3	8	3	21.6	protein metabolism;other metabolic processes	cytosol;translational apparatus	nucleic acid binding activity;other molecular function	29.9	77.8	90.6	56.4	220.8	124.5	2.02572	Peak Found	High	High	High	High	High
PF3D7_0903900	60S ribosomal protein L32	17	2	11	2	15.5	protein metabolism;other metabolic processes	cytosol;translational apparatus	other molecular function	51.1	62.8	85.9	88.1	177.6	134.5	2.003	High	High	High	High	High	High
PF3D7_0307400	ATP-dependent Clp protease proteolytic subunit	3	1	2	1	43.3	protein metabolism;other metabolic processes	other cell component	other molecular function	112.2	38.2	1	198.4	80.5	170.7	1.99291	Peak Found	Peak Found	Not Found	High	Peak Found	High
PF3D7_0905400	high molecular weight rhoptry protein 3	5	2	4	2	104.8	other biological processes	other cell component		125.9	63.6	16.3	67	227.2	100	1.91545	Peak Found	Peak Found	Peak Found	Peak Found	High	High
PF3D7_0803100	U3 small nucleolar RNA-associated protein 14, putative	1	1	1	1	147.8	RNA metabolism OR transcription;other metabolic processes	nucleus;other cell component		22.6	55.6	128.6	58.1	175.1	159.9	1.90087	Peak Found	Peak Found	Peak Found	Peak Found	Peak Found	High
PF3D7_1437900	HSP40, subfamily A	4	1	2	1	48.4	other biological processes	cytosol	other molecular function	47.8	147.3	69.8	1	156.7	178.3	1.89694	Peak Found	Peak Found	Peak Found	Not Found	High	High
PF3D7_1431700	60S ribosomal protein L14, putative	5	1	2	1	19.3	protein metabolism;other metabolic processes;other biological processes	cytosol;translational apparatus	nucleic acid binding activity;other molecular function	81.2	98.7	27.9	138.3	134.1	119.7	1.88691	Peak Found	Peak Found	Peak Found	High	High	Peak Found
PF3D7_0210100	60S ribosomal protein L37ae, putative	26	2	6	2	10.8	protein metabolism;other metabolic processes	translational apparatus	other molecular function	1	85.8	71.2	153	157.1	133	1.88153	Not Found	Peak Found	High	Peak Found	High	High
PF3D7_0519400	40S ribosomal protein S24	31	5	25	5	15.4	protein metabolism;other metabolic processes	cytosol;translational apparatus	other molecular function	53.8	88.3	68.5	114.4	142.5	132.4	1.84853	High	High	High	High	High	High
PF3D7_1301600	erythrocyte binding antigen-140	11	10	16	10	140.5	cell adhesion;other biological processes	plasma membrane;other membranes;other cell component	other molecular function	132.8	65.2	13.7	79.8	217.8	90.7	1.8342	High	High	Peak Found	Peak Found	High	High
PF3D7_1415800	ribosomal RNA small subunit methyltransferase A1	3	1	1	1	43.9	RNA metabolism OR transcription;other metabolic processes	mitochondrion	nucleic acid binding activity;other molecular function	1	1	128.6	195.7	1	275.6	1.83243	Not Found	Not Found	Peak Found	Peak Found	Not Found	High
PF3D7_1119200	conserved protein, unknown function	20	3	4	3	17.6				55	32.8	124.5	113.6	80.7	193.4	1.82619	Peak Found	Peak Found	High	Peak Found	High	High
PF3D7_0504400	ATP-dependent helicase, putative	2	1	3	1	87.5		nucleus;other cell component	nucleic acid binding activity;other molecular function	46.8	81.7	85.7	71.7	199.2	114.9	1.80112	Peak Found	Peak Found	High	Peak Found	High	High
PF3D7_0202500	early transcribed membrane protein 2	12	2	10	2	11.5		non-structural extracellular;other membranes		63.9	86.4	64	74.6	109.8	201.3	1.79981	High	High	High	Peak Found	High	High
PF3D7_0113000	glutamic acid-rich protein GARP	11	5	9	5	79.7				176	28.7	12	164.4	126	92.9	1.7688	High	Peak Found	Peak Found	High	High	High
PF3D7_1352200	U3 small nucleolar RNA-associated protein 15, putative	2	1	1	1	55.2				83	47.8	87.5	135.6	174.8	71.4	1.74897	Peak Found	High	Peak Found	Peak Found	Peak Found	Peak Found
PF3D7_1408600	40S ribosomal protein S8e, putative	60	10	78	10	25	protein metabolism;RNA metabolism OR transcription;other metabolic processes	cytosol;translational apparatus	other molecular function	56	61.4	101.1	155.8	93.1	132.5	1.74554	High	High	High	High	High	High
PF3D7_0507500	subtilisin-like protease 1	10	4	6	4	77.6	protein metabolism;other metabolic processes	non-structural extracellular;other membranes;other cell component	other molecular function	87	84.9	47.6	51.5	223.8	105.3	1.73394	Peak Found	Peak Found	Peak Found	Peak Found	High	High
PF3D7_1424400	60S ribosomal protein L7-3, putative	20	7	14	7	32.7	protein metabolism;RNA metabolism OR transcription;other metabolic processes	cytosol;translational apparatus	nucleic acid binding activity;other molecular function	63.2	106.2	50.2	59.7	197.6	123.1	1.73224	High	High	High	High	High	High
PF3D7_1028300	rRNA-processing protein EBP2, putative	3	1	1	1	37.7	RNA metabolism OR transcription;other metabolic processes;other biological processes	nucleus;other cell component		88.8	74.7	58.2	136.6	47.3	194.3	1.70591	Peak Found	Peak Found	Peak Found	Peak Found	Peak Found	High
PF3D7_0503800	60S ribosomal protein L31	12	1	10	1	14.1	protein metabolism;other metabolic processes	cytosol;translational apparatus	other molecular function	63.2	78.7	82.8	110.7	100.1	164.5	1.67023	Peak Found	High	High	Peak Found	High	High
PF3D7_1143400	translation initiation factor eIF-1A, putative	17	3	8	3	17.9	protein metabolism;other metabolic processes	translational apparatus	nucleic acid binding activity	56.8	93.8	74.1	75.3	189.5	110.4	1.66978	High	High	High	High	High	High
PF3D7_1202900	high mobility group protein B1	13	1	1	1	11.3	other biological processes	cytosol;nucleus;other cell component	nucleic acid binding activity	56.3	129	39.4	17.5	325.8	31.9	1.66978	Peak Found	Peak Found	Peak Found	Peak Found	High	Peak Found
PF3D7_0607000	translation initiation factor IF-2, putative	2	1	1	1	112.3	protein metabolism;other metabolic processes		nucleic acid binding activity;other molecular function	96.5	56.1	72.9	92.3	174.3	107.9	1.66075	Peak Found	Peak Found	Peak Found	Peak Found	High	Peak Found
PF3D7_1351400	60S ribosomal protein L17, putative	20	4	9	4	23.4	protein metabolism;other metabolic processes	cytosol;translational apparatus	other molecular function	45.4	146.3	34.8	78	168.1	127.4	1.64901	Peak Found	High	Peak Found	High	High	High
PF3D7_0317600	40S ribosomal protein S11, putative	42	8	38	8	18.7	protein metabolism;other metabolic processes	cytosol;translational apparatus	other molecular function	41.5	92.7	92.7	86.5	157.5	129.2	1.64478	High	High	High	High	High	High
PF3D7_0402000	Plasmodium exported protein (PHISTa), unknown function	4	1	2	1	49.7		non-structural extracellular;other membranes		90.1	116.3	22.6	19	289.6	62.4	1.62009	Peak Found	High	Peak Found	Peak Found	High	Peak Found
PF3D7_0312800	60S ribosomal protein L26, putative	34	5	47	5	14.8	protein metabolism;other metabolic processes;other biological processes	cytosol;translational apparatus	nucleic acid binding activity;other molecular function	64.7	115.3	50.2	103	113.2	153.5	1.60599	High	High	High	High	High	High
PF3D7_0218400	ATP-dependent RNA helicase DDX47, putative	8	3	6	3	65.2	RNA metabolism OR transcription;other metabolic processes	nucleus	nucleic acid binding activity;other molecular function	87.9	56.4	87.3	122.1	59	187.4	1.59111	Peak Found	High	High	Peak Found	Peak Found	High
PF3D7_1116800	heat shock protein 101	10	8	18	8	102.8	stress response;transport	non-structural extracellular;other cell component	other molecular function	125.7	76.2	31.2	77.6	154.8	134.5	1.574	High	High	Peak Found	High	High	High
PF3D7_0825500	protein KRI1, putative	2	1	1	1	75.2	RNA metabolism OR transcription;other metabolic processes	nucleus;other cell component	other molecular function	44.2	159.2	31.9	24.7	229.3	110.6	1.54951	Peak Found	High	Peak Found	Peak Found	Peak Found	Peak Found
PF3D7_1247900	U3 small nucleolar RNA-associated protein 11, putative	10	3	8	3	25.7	RNA metabolism OR transcription;other metabolic processes	nucleus;other cell component		114.2	64	57.9	140.5	80	143.3	1.54087	Peak Found	High	High	High	High	High
PF3D7_1451900	ribosome biogenesis protein TSR1, putative	20	14	38	14	120.6	RNA metabolism OR transcription;other metabolic processes;other biological processes	nucleus;other cell component	nucleic acid binding activity;other molecular function	78.5	34.9	124.7	172.6	58	131.4	1.52037	High	High	High	High	High	High
PF3D7_1430200	plasmepsin IX	5	2	3	2	74.1	protein metabolism		other molecular function	111.3	114	15.1	100.8	178.7	80.1	1.49584	Peak Found	High	Peak Found	Peak Found	High	Peak Found
PF3D7_0618300	60S ribosomal protein L27a, putative	28	7	37	7	16.7	protein metabolism;other metabolic processes	cytosol;translational apparatus	other molecular function	66.3	76.1	99.1	125	85.3	148.1	1.48406	High	High	High	High	High	High
PF3D7_1451100	elongation factor 2	3	2	2	2	93.5	protein metabolism;other metabolic processes	other cell component	translation activity;nucleic acid binding activity;other molecular function	91.9	85.2	64.7	111.3	97.5	149.4	1.48139	Peak Found	Peak Found	Peak Found	Peak Found	Peak Found	High
PF3D7_0110600	phosphatidylinositol-4-phosphate 5-kinase	2	2	2	2	199.9	other metabolic processes		kinase activity;other molecular function	60.3	80.3	101.7	47.7	157.9	152.1	1.47627	Peak Found	Peak Found	Peak Found	Peak Found	High	High
PF3D7_0827000	ATP-dependent RNA helicase DBP10, putative	3	3	4	3	151		nucleus	nucleic acid binding activity;other molecular function	9.3	167.4	66.4	17.2	214.3	125.3	1.46771	Peak Found	Peak Found	Peak Found	Peak Found	High	High
PF3D7_1115800	conserved Plasmodium protein, unknown function	7	2	8	2	33.9				59.6	60	124.7	91	129.9	134.9	1.45641	Peak Found	High	High	High	High	High
PF3D7_1010700	dolichyl-phosphate-mannose--protein mannosyltransferase, putative	31	6	20	6	25.7	protein metabolism;other metabolic processes		other molecular function	13.2	147.1	84.1	51.9	159.8	143.9	1.45499	Peak Found	High	High	High	High	High
PF3D7_1010600	eukaryotic translation initiation factor 2 subunit beta	16	3	4	3	25.3	cell organization and biogenesis;protein metabolism;other metabolic processes	other cell component	nucleic acid binding activity;other molecular function	98.6	56.6	89.3	106.1	106.8	142.5	1.45358	Peak Found	High	High	Peak Found	High	Peak Found
PF3D7_1365900	ubiquitin-60S ribosomal protein L40	20	2	9	2	14.6	protein metabolism;other metabolic processes	cytosol;translational apparatus;nucleus;other cell component	other molecular function	91.2	95.3	58.1	117.9	148.6	88.9	1.45298	High	High	High	High	High	High
PF3D7_0710600	60S ribosomal protein L34	5	1	2	1	17.3	protein metabolism;other metabolic processes;other biological processes	cytosol;translational apparatus	other molecular function	82.5	143.1	19.3	50.8	166.2	138.1	1.44998	High	High	Peak Found	Peak Found	Peak Found	Peak Found
PF3D7_1110400	RNA-binding protein, putative	3	4	11	4	173.8			nucleic acid binding activity	15.8	79.6	149.8	71.7	127.2	156	1.44739	Peak Found	High	High	High	High	High
PF3D7_0306900	40S ribosomal protein S23, putative	28	2	15	2	16.1	protein metabolism;other metabolic processes	cytosol;translational apparatus	other molecular function	59.2	63.2	129.3	129.3	86.2	132.8	1.38379	High	High	High	High	High	High
PF3D7_1432500	RNA methyltransferase, putative	11	4	7	4	51.8	RNA metabolism OR transcription;other metabolic processes		other molecular function	71.2	109.7	70.8	152.2	92.3	103.8	1.38379	Peak Found	High	Peak Found	High	High	High
PF3D7_1358800	40S ribosomal protein S15	47	10	45	10	17.2	protein metabolism;other metabolic processes	cytosol;translational apparatus;nucleus	nucleic acid binding activity;other molecular function	58.5	98.8	95.7	81.1	122.9	143.1	1.37194	High	High	High	High	High	High
PF3D7_1027800	60S ribosomal protein L3	18	6	20	6	44.2	cell organization and biogenesis;protein metabolism;other metabolic processes	cytosol;translational apparatus	nucleic acid binding activity;other molecular function	51	130.1	73.2	48.2	209	88.5	1.35942	Peak Found	High	High	High	High	High
PF3D7_1464200	zinc finger protein, putative	4	1	3	1	39.9			other molecular function	81.1	69	105.5	92.3	120.1	132	1.34742	Peak Found	High	High	Peak Found	Peak Found	High
PF3D7_1300400	rifin	2	1	1	1	38.4	other biological processes	other membranes;other cell component		88.3	73.1	97.8	111	149.3	80.6	1.3152	Peak Found	High	Peak Found	Peak Found	Peak Found	Peak Found
PF3D7_0316700	protein YOP1, putative	5	1	2	1	26		other membranes		114.8	57.2	88.1	54.6	194.1	91.2	1.30681	Peak Found	Peak Found	High	Peak Found	Peak Found	High
PF3D7_1027100	U3 small nucleolar ribonucleoprotein protein MPP10, putative	2	1	1	1	92.4	RNA metabolism OR transcription;other metabolic processes	nucleus;other cell component		163.6	44.4	52.1	97.5	84.1	158.2	1.30642	Peak Found	Peak Found	Peak Found	Peak Found	Peak Found	High
PF3D7_1225300	conserved protein, unknown function	10	4	6	4	40.7		nucleus;other cell component	nucleic acid binding activity	51.4	61.3	147.7	120.3	57.8	161.5	1.30415	Peak Found	Peak Found	High	Peak Found	High	High
PF3D7_1012900	autophagy-related protein 18	7	2	6	2	43.5	cell organization and biogenesis;protein metabolism;other metabolic processes	other membranes;cytosol	other molecular function	76	111.3	73.8	60.9	168.9	109.1	1.29797	Peak Found	High	High	Peak Found	High	High
PF3D7_1407100	rRNA 2'-O-methyltransferase fibrillarin, putative	24	7	22	7	34.1	cell organization and biogenesis;protein metabolism;RNA metabolism OR transcription;other metabolic processes	nucleus;other cell component	nucleic acid binding activity;other molecular function	115.4	90.4	55.8	84.3	128.9	125.2	1.29358	High	High	High	Peak Found	High	High
PF3D7_0629200	DnaJ protein, putative	27	9	23	9	44.6	stress response;other biological processes	other cell component	other molecular function	14	165.7	82.3	42.8	158.5	136.7	1.29008	Peak Found	High	High	High	High	High
PF3D7_0705700	40S ribosomal protein S29, putative	31	4	10	4	6.4	protein metabolism;other metabolic processes	cytosol;translational apparatus	other molecular function	22.1	50.8	189.1	89.5	103.5	145	1.29008	High	High	High	High	High	High
PF3D7_0513600	deoxyribodipyrimidine photo-lyase, putative	1	1	1	1	129.1	DNA metabolism;other metabolic processes;stress response		other molecular function	112.8	101.6	48	74.1	192.7	70.9	1.28697	Peak Found	Peak Found	Peak Found	Peak Found	High	Peak Found
PF3D7_1129400	rRNA (cytosine-C(5))-methyltransferase, putative	10	5	8	5	74.3	RNA metabolism OR transcription;other metabolic processes	nucleus	nucleic acid binding activity;other molecular function	117.8	141.4	4.2	22.4	94	220.2	1.2779	Peak Found	Peak Found	Peak Found	Peak Found	High	High
PF3D7_1476300	Plasmodium exported protein (PHISTb), unknown function	32	11	35	11	68.1		other membranes		214.6	50.2	0.5	128.8	158.6	47.4	1.26197	High	High	Peak Found	High	High	High
PF3D7_0322900	40S ribosomal protein S3A, putative	56	20	116	20	30	protein metabolism;other metabolic processes	cytosol;translational apparatus	other molecular function	68.2	61.4	136.4	101	77.8	155.2	1.25564	High	High	High	High	High	High
PF3D7_1203100	conserved Plasmodium protein, unknown function	11	1	1	1	20.3				109.8	82.2	74.6	101	48.2	184.1	1.25019	Peak Found	Peak Found	Peak Found	Peak Found	Peak Found	High
PF3D7_1317800	40S ribosomal protein S19	32	3	57	3	16.8	cell organization and biogenesis;protein metabolism;other metabolic processes	cytosol;translational apparatus	nucleic acid binding activity;other molecular function	75.9	86.5	104.9	109.5	102.1	121	1.24429	High	High	High	High	High	High
PF3D7_0106700	small ribosomal subunit assembling AARP2 protein	10	10	16	10	166.8	RNA metabolism OR transcription;other metabolic processes;other biological processes	plasma membrane;other membranes;nucleus;other cell component	nucleic acid binding activity;other molecular function	63.5	58.8	146	128	82.4	121.3	1.2363	Peak Found	High	High	High	High	High
PF3D7_0934500	V-type proton ATPase subunit E, putative	6	1	2	1	27.2	transport	other membranes	transporter activity	125.6	123.1	21.2	73	155	102.1	1.22305	Peak Found	High	Peak Found	Peak Found	High	Peak Found
PF3D7_1246200	actin I	12	3	4	3	41.8	cell organization and biogenesis;other biological processes	cytoskeleton;other cell component	cytoskeletal activity;other molecular function	111	102.3	56.7	71.1	129.5	129.3	1.22185	Peak Found	High	Peak Found	Peak Found	Peak Found	High
PF3D7_0913000	conserved protein, unknown function	29	3	4	3	17.3				61.3	105.2	103.6	101	124.4	104.4	1.22103	Peak Found	Peak Found	High	Peak Found	Peak Found	High
PF3D7_0210900	conserved Plasmodium protein, unknown function	12	2	7	2	32.5				85.4	66.1	119.5	106.7	110.9	111.3	1.21365	High	High	High	Peak Found	High	High
PF3D7_1410400	rhoptry-associated protein 1	7	4	7	4	90		other cell component		150.3	104.4	16.7	78.9	132.2	117.6	1.21113	High	High	Peak Found	Peak Found	High	High
PF3D7_1021500	ATP-dependent RNA helicase ROK1, putative	24	14	47	14	79.8	RNA metabolism OR transcription;other metabolic processes		nucleic acid binding activity;other molecular function	94.8	102.9	75.1	132.8	62.5	131.7	1.19868	High	High	High	High	High	High
PF3D7_1323400	60S ribosomal protein L23	25	6	64	6	22.1	cell organization and biogenesis;protein metabolism;other metabolic processes	cytosol;translational apparatus	nucleic acid binding activity;other molecular function	66.3	59	149.3	104.6	96.9	123.8	1.18463	High	High	High	High	High	High
PF3D7_1306200	conserved protein, unknown function	2	1	1	1	56.8				190.5	1	87.1	121.1	1	201.3	1.16138	Peak Found	Not Found	Peak Found	Peak Found	Not Found	High
PF3D7_1409600	conserved Plasmodium protein, unknown function	2	1	1	1	92.7		other membranes;other cell component	other molecular function	1	280.5	1	1	319.5	1	1.13904	Not Found	Peak Found	Not Found	Not Found	High	Not Found
PF3D7_1105400	40S ribosomal protein S4, putative	55	17	130	17	29.8	protein metabolism;other metabolic processes	cytosol;translational apparatus	nucleic acid binding activity;other molecular function	103.6	92.7	88.5	88.5	109.8	116.9	1.10674	High	High	High	High	High	High
PF3D7_1323100	60S ribosomal protein L6, putative	14	2	5	2	21.6	protein metabolism;other metabolic processes	cytosol;translational apparatus	nucleic acid binding activity;other molecular function	132.9	82	71	93.3	122.8	97.9	1.09829	High	Peak Found	Peak Found	High	High	High
PF3D7_0519700	FoP domain-containing protein, putative	17	3	13	3	22.7			nucleic acid binding activity	83.5	128.7	74.4	100.7	114.6	98.1	1.09351	High	High	Peak Found	High	High	High
PF3D7_1036900	conserved Plasmodium protein, unknown function	2	2	4	2	192.6				104	90.3	92.8	56.1	126.7	130.1	1.08986	Peak Found	Peak Found	High	Peak Found	High	High
PF3D7_1109400	essential nuclear protein 1, putative	17	5	22	5	51.7	RNA metabolism OR transcription;other metabolic processes	nucleus;other cell component	nucleic acid binding activity	61.6	78.6	147	117.4	37.5	157.9	1.08914	High	High	High	High	Peak Found	High
PF3D7_1471000	RNA 3'-terminal phosphate cyclase-like protein, putative	6	2	2	2	54.9	RNA metabolism OR transcription;other metabolic processes;other biological processes	nucleus	other molecular function	39.9	98.6	210.9	89.3	1	161.3	1.07584	Peak Found	Peak Found	High	Peak Found	Not Found	High
PF3D7_1117700	GTP-binding nuclear protein RAN/TC4	18	3	9	3	24.9	transport;other biological processes	nucleus;other cell component	other molecular function	138.4	109.8	41.2	100.6	112.9	97.1	1.07326	High	High	High	Peak Found	High	High
PF3D7_1459400	conserved protein, unknown function	8	2	4	2	40		other membranes		123.4	115.7	50.8	44.5	180.3	85.3	1.06968	Peak Found	High	High	Peak Found	High	High
PF3D7_1421200	40S ribosomal protein S25	50	6	41	6	11.7	protein metabolism;other metabolic processes	cytosol;translational apparatus	other molecular function	73.3	89.2	129	73.5	123.1	111.9	1.05832	High	High	High	High	High	High
PF3D7_0818200	14-3-3 protein	11	2	7	2	30.2		nucleus;other cell component	other molecular function	129.7	106.9	57.2	70.9	126.8	108.5	1.04221	High	High	Peak Found	High	High	High
PF3D7_1357000	elongation factor 1-alpha	24	8	32	8	48.9	protein metabolism;other metabolic processes	other cell component	nucleic acid binding activity;other molecular function	145.1	92.7	57.2	81.8	104.3	118.9	1.0339	High	High	High	High	High	High
PF3D7_0813900	40S ribosomal protein S16, putative	44	6	37	6	16.3	protein metabolism;RNA metabolism OR transcription;other metabolic processes	cytosol;translational apparatus	nucleic acid binding activity;other molecular function	32.8	69.5	193.4	81.1	100.5	122.7	1.02908	High	High	High	High	High	High
PF3D7_1342000	40S ribosomal protein S6	34	10	77	10	35.4	protein metabolism;other metabolic processes	cytosol;translational apparatus	other molecular function	69.7	134.6	91.5	69	140.8	94.5	1.02874	High	High	High	High	High	High
PF3D7_0422400	40S ribosomal protein S19	45	9	50	9	19.7	cell organization and biogenesis;protein metabolism;other metabolic processes	cytosol;translational apparatus	nucleic acid binding activity;other molecular function	93.2	148.5	54.6	64.1	109.5	130.1	1.02497	High	High	High	High	High	High
PF3D7_1407000	LCCL domain-containing protein	1	1	1	1	142.7	cell organization and biogenesis;protein metabolism;RNA metabolism OR transcription;other metabolic processes;transport	other membranes;nucleus;other cell component	nucleic acid binding activity;other molecular function	147.4	53.7	95.4	131.4	100.1	72	1.02361	High	Peak Found	Peak Found	Peak Found	Peak Found	Peak Found
PF3D7_1124900	60S ribosomal protein L35, putative	9	1	6	1	14.7	protein metabolism;RNA metabolism OR transcription;other metabolic processes	cytosol;translational apparatus	nucleic acid binding activity;other molecular function	70.6	210.3	16	55.9	174.3	72.8	1.02055	High	High	Peak Found	High	High	High
PF3D7_0925200	ribosomal RNA-processing protein 8, putative	6	2	2	2	49.2	RNA metabolism OR transcription;other metabolic processes	nucleus	other molecular function	66.3	61.8	168.9	117.6	69.3	116.1	1.0202	Peak Found	Peak Found	Peak Found	Peak Found	Peak Found	High
PF3D7_0516200	40S ribosomal protein S11	50	9	79	9	16.1	protein metabolism;other metabolic processes	translational apparatus;other cell component	other molecular function	61.1	111.5	124.6	81.7	107	114.2	1.01918	High	High	High	High	High	High
PF3D7_1248700	conserved Plasmodium protein, unknown function	1	1	2	1	231.2				96.6	135.4	66.2	42.1	213.1	46.7	1.01241	Peak Found	High	Peak Found	Peak Found	High	Peak Found
PF3D7_1020000	RNA-binding protein 34, putative	4	1	2	1	37.5			nucleic acid binding activity	132.9	125.8	42.7	15.5	126.3	156.9	0.991042	Peak Found	Peak Found	Peak Found	Peak Found	Peak Found	High
PF3D7_1216300	signal recognition particle subunit SRP19	59	7	23	7	18	cell organization and biogenesis;transport	other membranes;ER/Golgi;translational apparatus;nucleus;other cell component	nucleic acid binding activity	127	124	53	67.1	132.1	96.8	0.973684	High	High	High	High	High	High
PF3D7_1124800	ribosome biogenesis regulatory protein, putative	3	1	2	1	29.7	RNA metabolism OR transcription;other metabolic processes;transport;other biological processes	nucleus;other cell component		70.9	93	140.3	76.7	88.8	130.3	0.972387	Peak Found	Peak Found	High	Peak Found	High	Peak Found
PF3D7_0922100	ubiquitin-like protein, putative	3	3	3	3	182	protein metabolism;other metabolic processes	other membranes;cytosol	other molecular function	129	78.3	97.1	50.1	72.1	173.3	0.970762	Peak Found	High	High	Peak Found	Peak Found	High
PF3D7_0528800	nucleolar preribosomal GTPase, putative	25	11	33	11	63.9		nucleus	other molecular function	107.5	90.2	107.1	119.6	68.2	107.3	0.968176	High	High	High	High	High	High
PF3D7_1028100	protoporphyrinogen oxidase	2	1	5	1	72.2	other metabolic processes	other membranes;mitochondrion	other molecular function	166	60.7	78.8	124.9	85.7	83.9	0.963993	High	High	Peak Found	High	High	High
PF3D7_0217800	40S ribosomal protein S26	22	2	11	2	12.5	protein metabolism;other metabolic processes	cytosol;translational apparatus	nucleic acid binding activity;other molecular function	72.3	50.2	183.5	146.4	40.7	106.9	0.960784	High	High	High	High	High	High
PF3D7_0818900	heat shock protein 70	23	12	41	12	73.9	stress response;other biological processes	nucleus;other cell component	other molecular function	129.1	86.9	91.4	96	118.6	78	0.951854	High	High	High	High	High	High
PF3D7_0102200	ring-infected erythrocyte surface antigen	4	4	9	3	126.4	other biological processes	non-structural extracellular;other cell component		122.3	86.3	102.2	52.9	135.8	100.4	0.93018	High	High	High	Peak Found	High	High
PF3D7_0316800	40S ribosomal protein S15A, putative	32	4	21	4	14.9	protein metabolism;other metabolic processes	cytosol;translational apparatus	other molecular function	42.4	72.2	199.1	69	110.2	107.1	0.912655	High	High	High	High	High	High
PF3D7_0420400	ribosome-recycling factor	4	1	4	1	31.6	cell organization and biogenesis;protein metabolism;other metabolic processes	cytosol;mitochondrion	translation activity	201.9	102.9	68.7	1	137.8	88.7	0.909639	High	High	High	Not Found	High	Peak Found
PF3D7_1354600	60S ribosomal protein L7-2, putative	26	7	17	7	31	RNA metabolism OR transcription;other metabolic processes	cytosol;translational apparatus	nucleic acid binding activity;other molecular function	115.4	76.8	123.7	121.3	57.9	104.8	0.899019	High	High	High	High	Peak Found	High
PF3D7_1465900	40S ribosomal protein S3	39	8	40	8	24.7	protein metabolism;other metabolic processes	cytosol;translational apparatus;nucleus	nucleic acid binding activity;other molecular function	66.8	86.6	164.9	78	94	109.6	0.8847	High	High	High	High	High	High
PF3D7_1352500	thioredoxin-related protein, putative	14	3	9	3	24		other membranes	other molecular function	195.9	103.8	19.6	115.8	80.9	84.1	0.879424	High	High	High	High	High	High
PF3D7_1227400	conserved Plasmodium protein, unknown function	1	1	1	1	139.3	RNA metabolism OR transcription;other metabolic processes	nucleus	other molecular function	116	85	118.3	82.9	128.2	69.7	0.879424	Peak Found	Peak Found	High	Peak Found	Peak Found	Peak Found
PF3D7_1142500	60S ribosomal protein L28	19	3	16	3	14.4		cytosol;translational apparatus		132.7	115.8	71.5	99.8	93.2	87	0.875	High	High	High	High	High	High
PF3D7_0721600	40S ribosomal protein S5, putative	41	8	39	8	21.8	cell organization and biogenesis;protein metabolism;other metabolic processes	cytosol;translational apparatus	nucleic acid binding activity;other molecular function	26.5	80.7	213.3	83	60.9	135.7	0.872387	High	High	High	High	High	High
PF3D7_0930600	peptidyl-prolyl cis-trans isomerase	5	3	4	3	72.5	protein metabolism;other metabolic processes	nucleus	other molecular function	90.4	122.5	108.7	63.3	132.6	82.6	0.865983	Peak Found	Peak Found	High	Peak Found	High	High
PF3D7_0914600	transcription elongation factor 1, putative	8	1	3	1	12.8	cell organization and biogenesis;protein metabolism;RNA metabolism OR transcription;other metabolic processes	nucleus	nucleic acid binding activity;other molecular function	62.1	91.2	168.9	61.6	100.1	116.2	0.862508	Peak Found	Peak Found	Peak Found	High	High	High
PF3D7_1354300	large subunit rRNA methyltransferase, putative	7	6	9	6	120.2	RNA metabolism OR transcription;other metabolic processes	nucleus;other cell component	other molecular function	65	117.1	140.8	74	84.2	119	0.85847	Peak Found	High	High	Peak Found	Peak Found	High
PF3D7_0507100	60S ribosomal protein L4	14	5	10	5	46.2	protein metabolism;other metabolic processes	cytosol;translational apparatus	nucleic acid binding activity;other molecular function	83.9	160.1	79	44.7	171.9	60.4	0.857585	High	High	High	Peak Found	High	High
PF3D7_1407500	multifunctional methyltransferase subunit TRM112, putative	38	4	17	4	14.2	protein metabolism;RNA metabolism OR transcription;other metabolic processes		other molecular function	178.7	78.4	66.6	143.3	51.4	81.5	0.853259	High	High	High	High	High	High
PF3D7_1008800	nucleolar protein 5, putative	17	7	17	7	53.4	RNA metabolism OR transcription;other metabolic processes;other biological processes	nucleus;other cell component	nucleic acid binding activity	154.7	131.4	41	64.6	139.2	69	0.833996	High	High	High	High	High	High
PF3D7_1337300	exoribonuclease, putative	22	17	44	17	106.7	DNA metabolism;other metabolic processes		nucleic acid binding activity;other molecular function	170.8	105.8	51.4	77.6	110.5	83.9	0.829268	High	High	High	High	High	High
PF3D7_1011800	PRE-binding protein	5	5	7	5	131.5	other biological processes	nucleus;other cell component	nucleic acid binding activity;other molecular function	85.1	187	56.3	33.2	162.9	75.4	0.826736	Peak Found	High	High	Peak Found	High	High
PF3D7_1104200	chromatin remodeling protein	5	7	11	7	167.3	cell organization and biogenesis;other biological processes	nucleus	nucleic acid binding activity;other molecular function	114.1	145.6	69	32.9	185.1	53.2	0.825068	Peak Found	High	Peak Found	Peak Found	High	High
PF3D7_1414300	60S ribosomal protein L10, putative	5	1	4	1	25.2	cell organization and biogenesis;protein metabolism;other metabolic processes	cytosol;translational apparatus	other molecular function	29.4	39.7	260.5	54.4	115.7	100.4	0.820692	Peak Found	Peak Found	High	Peak Found	High	High
PF3D7_0516900	60S ribosomal protein L2	40	9	40	9	28	protein metabolism;other metabolic processes	cytosol;translational apparatus	nucleic acid binding activity;other molecular function	91.6	128.7	110.9	82.3	92.6	93.8	0.811292	High	High	High	High	High	High
PF3D7_1108700	heat shock protein J2	22	9	18	9	62.3	stress response;other biological processes	other membranes	other molecular function	113.8	151.9	65.7	32.9	173.2	62.5	0.810501	High	High	High	Peak Found	High	High
PF3D7_0812500	RNA-binding protein, putative	1	1	1	1	117	protein metabolism;other metabolic processes;other biological processes	nucleus	nucleic acid binding activity;other molecular function	33.8	91.7	206.3	27.9	93.3	147	0.808318	Peak Found	Peak Found	Peak Found	Peak Found	Peak Found	High
PF3D7_1323900	protein BCP1, putative	18	5	20	5	44.6				145.8	104	83.5	83.9	98.9	83.8	0.79988	High	High	High	High	High	High
PF3D7_0823800	DnaJ protein, putative	5	3	3	3	76.6	other biological processes	other membranes;other cell component	nucleic acid binding activity;other molecular function	97.9	205.7	30.7	20.7	164.6	80.3	0.794496	Peak Found	High	Peak Found	Peak Found	High	Peak Found
PF3D7_1149200	ring-infected erythrocyte surface antigen	7	6	8	5	126.8				267.7	45	22.7	87.3	64.9	112.4	0.788909	High	Peak Found	Peak Found	High	Peak Found	High
PF3D7_1331800	60S ribosomal protein L23, putative	27	3	8	3	15	protein metabolism;other metabolic processes	cytosol;translational apparatus	nucleic acid binding activity;other molecular function	71.4	127.5	142.7	71.3	89.7	97.5	0.756733	High	High	High	High	High	High
PF3D7_1447000	40S ribosomal protein S5	12	2	4	2	29.9	protein metabolism;other metabolic processes	cytosol;translational apparatus	nucleic acid binding activity;other molecular function	86.3	174.5	82	77.1	68.4	111.6	0.75	Peak Found	High	High	Peak Found	Peak Found	High
PF3D7_0818400	rRNA-processing protein FCF1, putative	15	3	9	3	23.1	RNA metabolism OR transcription;other metabolic processes	nucleus;other cell component		91.1	57.4	196.6	125.8	44.4	84.7	0.738626	High	High	High	High	Peak Found	High
PF3D7_1426000	60S ribosomal protein L21	11	1	6	1	18.8	protein metabolism;other metabolic processes	cytosol;translational apparatus	other molecular function	195.8	65.3	85.9	118	85.2	49.7	0.728818	High	High	High	High	Peak Found	High
PF3D7_1338200	60S ribosomal protein L6, putative	33	6	25	6	25.5	protein metabolism;other metabolic processes	translational apparatus	other molecular function	190.9	117.2	40.4	120.6	44	86.8	0.721377	High	High	High	High	High	High
PF3D7_1019400	60S ribosomal protein L30e, putative	37	3	12	3	11.8	protein metabolism;other metabolic processes	cytosol;translational apparatus	nucleic acid binding activity;other molecular function	105.1	189	54.7	64.5	94.9	91.9	0.72047	High	High	High	High	High	High
PF3D7_0108300	conserved Plasmodium protein, unknown function	0	1	2	1	254.8				148	115.2	85.7	74.3	116.8	60	0.71969	Peak Found	High	Peak Found	Peak Found	High	Peak Found
PF3D7_1149400	Plasmodium exported protein, unknown function	12	2	3	2	25.4				174.6	167.7	6.8	38.4	139.8	72.7	0.718705	Peak Found	High	Peak Found	Peak Found	High	High
PF3D7_1225500	small subunit rRNA processing factor, putative	3	1	2	1	52.5	RNA metabolism OR transcription;other metabolic processes	nucleus;other cell component	nucleic acid binding activity;other molecular function	127	94	128.3	112.7	41.4	96.8	0.718294	Peak Found	High	High	Peak Found	Peak Found	Peak Found
PF3D7_1438000	eukaryotic translation initiation factor eIF2A, putative	8	5	15	5	76.8	protein metabolism;other metabolic processes	cytosol;translational apparatus	translation activity;nucleic acid binding activity	192.5	104.2	53.1	77.8	55.1	117.3	0.715266	High	High	High	High	High	High
PF3D7_0617800	histone H2A	35	3	11	3	14.1	cell organization and biogenesis	nucleus;other cell component	nucleic acid binding activity;other molecular function	94.1	193.5	63	34.5	126.1	88.8	0.711352	High	High	High	High	High	High
PF3D7_0723900	RNA-binding protein, putative	2	2	3	2	144.5	RNA metabolism OR transcription;other metabolic processes	nucleus	nucleic acid binding activity	147.3	138	67.4	32.7	107	107.5	0.700879	Peak Found	High	Peak Found	Peak Found	High	High
PF3D7_0409200	protein SOF1, putative	3	1	1	1	56.6	protein metabolism;RNA metabolism OR transcription;other metabolic processes	nucleus;other cell component		151	130.1	72.7	85.4	60.6	100.1	0.695591	Peak Found	Peak Found	Peak Found	Peak Found	Peak Found	High
PF3D7_1114200	GTPase-activating protein, putative	8	4	12	4	44.6	transport;other biological processes		enzyme regulator activity	103.8	81.8	168.4	82.9	58.9	104.4	0.69548	High	High	High	High	High	High
PF3D7_0617200	BFR1 domain-containing protein, putative	11	4	12	4	52.9	other biological processes	other membranes;ER/Golgi;other cell component		174.8	121.7	58.9	77	86.8	80.9	0.68852	High	High	Peak Found	Peak Found	High	High
PF3D7_0517000	60S ribosomal protein L12, putative	5	1	1	1	18.1	protein metabolism;other metabolic processes	cytosol;translational apparatus	nucleic acid binding activity;other molecular function	144	170.2	42	63.1	97.2	83.4	0.684166	Peak Found	High	Peak Found	Peak Found	Peak Found	Peak Found
PF3D7_0520000	40S ribosomal protein S9, putative	47	12	63	12	22.1	protein metabolism;other metabolic processes;other biological processes	cytosol;translational apparatus	nucleic acid binding activity;other molecular function	92.8	151.3	113.3	82.6	78	81.9	0.678511	High	High	High	High	High	High
PF3D7_1027300	peroxiredoxin	36	9	121	9	43.9	stress response;other biological processes	nucleus;other cell component	other molecular function	149	51.4	158	158.4	36.6	46.7	0.674386	High	High	High	High	High	High
PF3D7_1113100	protein tyrosine phosphatase	4	1	3	1	25.1	protein metabolism;other metabolic processes	nucleus;other cell component	other molecular function	1	257.9	1	106.6	1	235.6	0.663435	Not Found	High	High	Peak Found	Not Found	High
PF3D7_1341200	60S ribosomal protein L18, putative	10	1	1	1	21.7	protein metabolism;other metabolic processes	cytosol;translational apparatus	other molecular function	96.4	211.5	1	68	137.5	86.5	0.63224	Peak Found	High	Not Found	Peak Found	Peak Found	Peak Found
PF3D7_0702000	Plasmodium exported protein (hyp12), unknown function	21	3	15	3	28.8				237.1	93.9	37.5	65.7	57.7	108.1	0.628223	High	High	High	High	High	High
PF3D7_0929400	high molecular weight rhoptry protein 2	19	19	45	19	162.6		other cell component		260.4	92	17.5	78.5	99.5	52.1	0.62206	High	High	High	High	High	High
PF3D7_1242700	40S ribosomal protein S17, putative	42	8	58	8	16.1	protein metabolism;other metabolic processes	cytosol;mitochondrion;translational apparatus	other molecular function	100.6	136.4	133.4	59.6	83.4	86.5	0.6196	High	High	High	High	High	High
PF3D7_0724900	kinesin-20, putative	0	1	2	1	223.4	transport;other biological processes	cytoskeleton	cytoskeletal activity;other molecular function	140	85.2	146.1	94.5	46.8	87.5	0.616213	Peak Found	Peak Found	Peak Found	Peak Found	High	High
PF3D7_1003500	40S ribosomal protein S20e, putative	25	2	6	2	13.5	protein metabolism;other metabolic processes	cytosol;translational apparatus	other molecular function	95.1	174.7	101.6	37.8	115.6	75.2	0.615509	Peak Found	High	High	Peak Found	High	High
PF3D7_1315400	zinc finger (CCCH type) protein, putative	7	2	5	2	47.9			other molecular function	127.1	200.1	45.9	54.1	90.9	81.9	0.608148	High	High	Peak Found	Peak Found	High	High
PF3D7_1424100	60S ribosomal protein L5, putative	49	11	43	11	34	cell organization and biogenesis;protein metabolism;other metabolic processes	cytosol;translational apparatus	nucleic acid binding activity;other molecular function	144.6	162.3	68	56.4	92.4	76.4	0.600694	High	High	High	High	High	High
PF3D7_1404500	rRNA biogenesis protein RRP5, putative	2	1	5	1	56.2	RNA metabolism OR transcription;other metabolic processes	nucleus;other cell component	nucleic acid binding activity	181.2	105.5	88.5	81.8	60.2	82.9	0.599414	High	High	High	High	Peak Found	High
PF3D7_1002400	transformer-2 protein homolog beta, putative	17	3	7	3	30			nucleic acid binding activity	97.9	212.9	64.5	53	65.3	106.4	0.598721	Peak Found	High	High	High	High	High
PF3D7_0710100	conserved protein, unknown function	4	2	3	2	55.3		other membranes		128.2	178.5	69.4	38.7	83.6	101.6	0.59532	Peak Found	High	Peak Found	Peak Found	Peak Found	High
PF3D7_1346300	DNA/RNA-binding protein Alba 2	22	4	8	4	25		nucleus;other cell component	nucleic acid binding activity	210.3	157	11.6	67.4	75.6	78.1	0.583531	High	High	Peak Found	Peak Found	High	High
PF3D7_1469200	shewanella-like protein phosphatase 1, putative	23	7	28	7	42.3	protein metabolism;other metabolic processes		other molecular function	117.1	208.8	54.9	37.7	120.3	61.2	0.57563	High	High	High	High	High	High
PF3D7_0522300	18S rRNA (guanine-N(7))-methyltransferase, putative	6	1	5	1	31.6	RNA metabolism OR transcription;other metabolic processes	nucleus;other cell component	other molecular function	200.2	109.7	71.5	103.8	35.9	79	0.573414	High	High	High	High	Peak Found	High
PF3D7_1126200	40S ribosomal protein S18, putative	44	7	40	7	17.9	protein metabolism;other metabolic processes	cytosol;translational apparatus	nucleic acid binding activity;other molecular function	94.6	168	124	86.3	39.9	87.2	0.551992	High	High	High	High	High	High
PF3D7_0817900	high mobility group protein B2	25	3	30	3	11.5	other biological processes	cytosol;other cell component	nucleic acid binding activity	157.4	134.6	95.6	76.6	75.3	60.4	0.54773	High	High	High	High	High	High
PF3D7_0708400	heat shock protein 90	2	1	2	1	86.1	stress response;other biological processes	plasma membrane;other membranes;cytosol;other cell component	other molecular function	208.5	90.8	88.5	91.1	64.5	56.6	0.547189	High	High	Peak Found	Peak Found	Peak Found	Peak Found
PF3D7_1302800	40S ribosomal protein S7, putative	39	9	51	9	22.5	protein metabolism;RNA metabolism OR transcription;other metabolic processes;other biological processes	cytosol;translational apparatus;other cell component	other molecular function	163.2	145.7	82.6	70.8	67.2	70.3	0.532056	High	High	High	High	High	High
PF3D7_0716100	protein SDA1, putative	5	5	8	5	126.4	cell organization and biogenesis;transport;other biological processes	nucleus		159.8	102.3	129.9	81.8	22.6	103.6	0.530612	Peak Found	High	High	Peak Found	Peak Found	High
PF3D7_1142400	coproporphyrinogen-III oxidase	19	8	28	8	56.3	other metabolic processes	cytosol;other cell component	other molecular function	228.2	108.5	60	79	70.9	53.3	0.512226	High	High	High	High	High	High
PF3D7_0318900	conserved protein, unknown function	10	4	6	4	53.1		other membranes;ER/Golgi	other molecular function	216.2	153.9	30.1	47.8	96.6	55.4	0.49925	High	High	Peak Found	Peak Found	High	High
PF3D7_1445900	ATP-dependent RNA helicase DDX5, putative	10	4	5	4	60		nucleus;other cell component	nucleic acid binding activity;other molecular function	153.9	110.7	139.1	80.4	35.8	80.2	0.4865	High	Peak Found	High	Peak Found	Peak Found	High
PF3D7_1107700	pescadillo homolog	3	1	1	1	77.1	RNA metabolism OR transcription;other metabolic processes;other biological processes	nucleus;other cell component	nucleic acid binding activity;other molecular function	187.2	176.1	40.2	58.5	50.7	87.1	0.486493	Peak Found	Peak Found	Peak Found	Peak Found	Peak Found	High
PF3D7_0714000	histone H2B variant	7	1	4	1	13.8	cell organization and biogenesis	nucleus;other cell component	nucleic acid binding activity;other molecular function	225.9	145.4	36.1	32.4	108.8	51.4	0.472754	High	High	High	Peak Found	High	Peak Found
PF3D7_1022600	kelch protein K10	21	15	54	15	105.6				247.7	81.1	85.6	68.8	46	70.8	0.447876	High	High	High	High	High	High
PF3D7_1033300	conserved protein, unknown function	20	2	4	2	14.4				167.6	125.5	134	38.7	113.1	21.2	0.405057	High	High	Peak Found	Peak Found	High	Peak Found
PF3D7_1473200	DnaJ protein, putative	18	6	10	6	52.4				45.7	380.1	5.8	10.7	102.7	55	0.390176	Peak Found	High	Peak Found	Peak Found	High	High
PF3D7_0719600	60S ribosomal protein L11a, putative	26	4	18	4	20.2	protein metabolism;other metabolic processes	cytosol;translational apparatus	nucleic acid binding activity;other molecular function	147.9	120.4	173.3	60.9	57.6	39.9	0.358696	High	High	High	High	High	High
PF3D7_1105100	histone H2B	37	5	33	5	13.1	cell organization and biogenesis	nucleus;other cell component	nucleic acid binding activity;other molecular function	179.8	196	69.5	25.1	79.5	50.2	0.347631	High	High	High	High	High	High
PF3D7_0501600	rhoptry-associated protein 2	6	1	4	1	46.7	other biological processes	other cell component		262.5	141.9	1	48.4	67.4	79.8	0.322453	High	High	Not Found	Peak Found	High	High
PF3D7_1461200	U3 small nucleolar ribonucleoprotein protein IMP3, putative	8	1	1	1	22	RNA metabolism OR transcription;other metabolic processes	nucleus;other cell component	nucleic acid binding activity	1	321.5	92.6	41.8	75.1	69.1	0.299445	Not Found	High	Peak Found	Peak Found	Peak Found	Peak Found
PF3D7_0610400	histone H3	5	1	1	1	15.4	cell organization and biogenesis	nucleus;other cell component	nucleic acid binding activity;other molecular function	318.5	135	29.7	18.9	77.6	20.4	0.241929	Peak Found	High	Peak Found	Peak Found	Peak Found	Peak Found
PF3D7_0809600	peptidase family C50, putative	0	1	3	1	697.7	cell cycle OR cell proliferation;cell organization and biogenesis;protein metabolism	other membranes;cytoskeleton;nucleus;other cell component	other molecular function	401.8	70.6	12	65.6	24.3	25.8	0.238852	Peak Found	High	Peak Found	High	Peak Found	High
PF3D7_0810600	ATP-dependent RNA helicase DBP1, putative	2	1	1	1	108.6		nucleus	nucleic acid binding activity;other molecular function	275.6	212.9	1	1	88.1	23.4	0.22825	Peak Found	High	Not Found	Not Found	Peak Found	Peak Found
PF3D7_1108400	casein kinase 2, alpha subunit	3	1	2	1	39.9	protein metabolism;other metabolic processes;other biological processes	cytosol;nucleus;other cell component	kinase activity;other molecular function	217.2	240.5	79	18.5	1	44.9	0.177194	High	High	Peak Found	Peak Found	Not Found	Peak Found
PF3D7_1105000	histone H4	34	5	19	5	11.4	cell organization and biogenesis;RNA metabolism OR transcription;other metabolic processes	nucleus;other cell component	nucleic acid binding activity;other molecular function	393.8	121.5	6.7	35.4	21.8	20.8	0.149425	High	High	Peak Found	High	High	High
PF3D7_1462800	glyceraldehyde-3-phosphate dehydrogenase	18	4	6	4	36.6	other metabolic processes	other membranes;cytosol	other molecular function	298.2	177.8	82.3	13	18.4	10.3	0.074691	High	High	High	Peak Found	Peak Found	Peak Found
PF3D7_1325100	phosphoribosylpyrophosphate synthetase	3	1	1	1	49.4	other metabolic processes	other cell component	other molecular function	0	493.7	106.3	0	0	0	0	Not Found	High	Peak Found	Not Found	Not Found	Not Found

## Sheet: Pulldown trophs
Accession	Description	Coverage [%]	# Peptides	# PSMs	# Unique Peptides	MW [kDa]	Biological Process	Cellular Component	Molecular Function	Vector control Rep 1	Vector control Rep 2	Vector control Rep 3	Pfcyp19b-OE Rep 1	Pfcyp19b-OE Rep 2	Pfcyp19b-OE Rep 3	RATIO	Found in Sample: Control, Vector control Rep 1	Found in Sample: Control, Vector control Rep 2	Found in Sample: Control, Vector control Rep 3	Found in Sample: Sample, Pfcyp19b-OE Rep 1	Found in Sample: Sample, Pfcyp19b-OE Rep 2	Found in Sample: Sample, Pfcyp19b-OE Rep 3
PF3D7_1352500	thioredoxin-related protein, putative	9	2	3	2	24		other membranes	other molecular function	1	1	1	1	277.2	322.8	200.333	Not Found	Not Found	Not Found	Not Found	High	High
PF3D7_1222300	endoplasmin, putative	1	1	1	1	95	stress response;other biological processes	ER/Golgi;other cell component	other molecular function	1	1	1	1	20.6	579.4	200.333	Not Found	Not Found	Not Found	Not Found	Peak Found	High
PF3D7_1115600	peptidyl-prolyl cis-trans isomerase	56	9	34	9	21.7	protein metabolism;other metabolic processes;other biological processes	other cell component	other molecular function	1	1	1	216.1	229.4	154.5	200	Not Found	Not Found	Not Found	High	High	High
PF3D7_1207100	pre-rRNA-processing protein ESF1, putative	3	1	1	1	100.1	RNA metabolism OR transcription;other metabolic processes	nucleus	nucleic acid binding activity	1	1	1	68.2	300	231.8	200	Not Found	Not Found	Not Found	Peak Found	High	Peak Found
PF3D7_0917900	heat shock protein 70	46	26	84	26	72.3	protein metabolism;other metabolic processes;stress response;signal transduction;other biological processes	other membranes;ER/Golgi;nucleus;other cell component	other molecular function	4.4	6.8	8.1	88.8	245.8	246.1	30.0881	Peak Found	High	High	High	High	High
PF3D7_1020000	RNA-binding protein 34, putative	4	1	3	1	37.5			nucleic acid binding activity	6.3	51.4	38.4	29.8	195.9	278.3	5.24454	Peak Found	Peak Found	Peak Found	Peak Found	High	High
PF3D7_0210100	60S ribosomal protein L37ae, putative	26	2	3	2	10.8	protein metabolism;other metabolic processes	translational apparatus	other molecular function	59.8	26.5	11.8	356.7	96.3	48.8	5.11519	Peak Found	Peak Found	Peak Found	High	High	Peak Found
PF3D7_1303800	conserved Plasmodium protein, unknown function	0	1	1	1	1111.1		other membranes		1	1	97.8	1	214.9	287.3	5.04208	Not Found	Not Found	Peak Found	Not Found	High	Peak Found
PF3D7_0614500	60S ribosomal protein L19	10	2	2	2	21.6	protein metabolism;other metabolic processes	cytosol;translational apparatus	nucleic acid binding activity;other molecular function	98.8	1	1	478.3	9.6	13.2	4.97123	Peak Found	Not Found	Not Found	High	Peak Found	Peak Found
PF3D7_0827900	protein disulfide-isomerase	4	2	3	2	55.5	stress response;other biological processes	ER/Golgi;other cell component	other molecular function	62.7	8	39.8	95.5	71.5	322.5	4.42986	Peak Found	Peak Found	Peak Found	Peak Found	High	High
PF3D7_0928500	conserved Plasmodium protein, unknown function	13	1	2	1	18.4				60.3	28.4	25.4	345.6	120.2	20.1	4.25855	Peak Found	Peak Found	Peak Found	High	Peak Found	Peak Found
PF3D7_0814000	60S ribosomal protein L13-2, putative	20	4	4	4	25.4	protein metabolism;other metabolic processes	cytosol;translational apparatus	nucleic acid binding activity;other molecular function	96.2	13.8	9.2	304.2	75.4	101.2	4.03356	Peak Found	Peak Found	Peak Found	High	Peak Found	Peak Found
PF3D7_1110400	RNA-binding protein, putative	2	3	6	3	173.8			nucleic acid binding activity	56.9	27.7	42.4	318.2	69.5	85.3	3.72441	Peak Found	Peak Found	Peak Found	High	High	High
PF3D7_0723900	RNA-binding protein, putative	1	1	1	1	144.5	RNA metabolism OR transcription;other metabolic processes	nucleus	nucleic acid binding activity	55.2	44.7	41.7	240.1	111	107.3	3.23729	Peak Found	Peak Found	Peak Found	High	Peak Found	Peak Found
PF3D7_0202500	early transcribed membrane protein 2	11	1	1	1	11.5		non-structural extracellular;other membranes		1	77.8	77.1	9.8	207.2	228	2.85439	Not Found	Peak Found	Peak Found	Peak Found	Peak Found	High
PF3D7_1345100	thioredoxin 2	16	2	2	2	18.6	other biological processes	non-structural extracellular;mitochondrion;other cell component	other molecular function	8.6	67.2	81	15.9	209.5	217.8	2.82653	Peak Found	Peak Found	Peak Found	Peak Found	High	Peak Found
PF3D7_0711500	regulator of chromosome condensation, putative	4	2	3	2	78.8	cell organization and biogenesis;signal transduction;other biological processes	nucleus;other cell component	other molecular function	58.6	54.7	44.4	200.4	151	91	2.80533	Peak Found	Peak Found	Peak Found	High	High	Peak Found
PF3D7_1309100	60S ribosomal protein L24, putative	19	3	8	3	19.2	cell organization and biogenesis;protein metabolism;other metabolic processes	cytosol;translational apparatus	nucleic acid binding activity;other molecular function	79.1	46.7	38.9	281.1	80.3	73.7	2.64177	High	Peak Found	Peak Found	High	High	High
PF3D7_1325100	phosphoribosylpyrophosphate synthetase	3	1	2	1	49.4	other metabolic processes	other cell component	other molecular function	70	38.2	58.2	95.3	179.1	159.1	2.60517	Peak Found	Peak Found	Peak Found	High	High	Peak Found
PF3D7_0812500	RNA-binding protein, putative	1	1	1	1	117	protein metabolism;other metabolic processes;other biological processes	nucleus	nucleic acid binding activity;other molecular function	120.4	1	46.5	197.2	131.5	104.5	2.58011	Peak Found	Not Found	Peak Found	High	Peak Found	Peak Found
PF3D7_1129400	rRNA (cytosine-C(5))-methyltransferase, putative	4	2	3	2	74.3	RNA metabolism OR transcription;other metabolic processes	nucleus	nucleic acid binding activity;other molecular function	15.2	88.1	67.1	34.6	189.1	205.9	2.52113	Peak Found	Peak Found	Peak Found	Peak Found	High	High
PF3D7_0522000	conserved Plasmodium protein, unknown function	21	2	2	2	12.9				101	70.1	1	348.8	56.3	23.8	2.49216	Peak Found	Peak Found	Not Found	High	Peak Found	Peak Found
PF3D7_1037300	ADP/ATP transporter on adenylate translocase	4	1	2	1	33.7	transport	other membranes;mitochondrion	transporter activity	1	59.5	112.5	1	194.3	233.8	2.48035	Not Found	Peak Found	Peak Found	Not Found	High	High
PF3D7_0507100	60S ribosomal protein L4	6	2	2	2	46.2	protein metabolism;other metabolic processes	cytosol;translational apparatus	nucleic acid binding activity;other molecular function	118.7	22	33.6	290.2	42.1	93.4	2.44234	Peak Found	Peak Found	Peak Found	High	Peak Found	Peak Found
PF3D7_0821700	60S ribosomal protein L22, putative	7	1	4	1	16.4	protein metabolism;other metabolic processes	cytosol;translational apparatus	nucleic acid binding activity;other molecular function	48.9	79	47.2	144.2	148.3	132.5	2.42718	Peak Found	Peak Found	Peak Found	High	High	High
PF3D7_0219400	ribosome associated membrane protein RAMP4, putative	10	1	2	1	11.6	protein metabolism;other metabolic processes;stress response;transport;signal transduction	other membranes;ER/Golgi		2.9	75.5	97	14.3	214.1	196.2	2.42075	Peak Found	Peak Found	Peak Found	Peak Found	High	High
PF3D7_0921800	ribosome production factor 1, putative	2	1	1	1	39.1	RNA metabolism OR transcription;other metabolic processes	nucleus;other cell component	nucleic acid binding activity	166.5	1	10.3	396.3	17.2	9.7	2.3802	Peak Found	Not Found	Peak Found	High	Peak Found	Peak Found
PF3D7_1402500	ribosomal protein S27a, putative	15	4	9	4	17.4	protein metabolism;other metabolic processes	translational apparatus;nucleus;other cell component	other molecular function	168.9	4.3	7	386	26.1	7.7	2.32963	High	Peak Found	Peak Found	High	Peak Found	Peak Found
PF3D7_1116800	heat shock protein 101	5	4	6	4	102.8	stress response;transport	non-structural extracellular;other cell component	other molecular function	3.4	93.9	85.2	13	155.2	249.3	2.28767	Peak Found	Peak Found	Peak Found	Peak Found	High	High
PF3D7_0903900	60S ribosomal protein L32	28	3	8	3	15.5	protein metabolism;other metabolic processes	cytosol;translational apparatus	other molecular function	141.3	17.9	28.7	345.9	33	33.3	2.19372	High	High	Peak Found	High	High	High
PF3D7_0532400	lysine-rich membrane-associated PHISTb protein	14	6	11	6	61		other membranes;other cell component		4.6	55.6	128.6	28.4	170.2	212.6	2.17797	Peak Found	Peak Found	High	Peak Found	High	High
PF3D7_1407100	rRNA 2'-O-methyltransferase fibrillarin, putative	16	3	4	3	34.1	cell organization and biogenesis;protein metabolism;RNA metabolism OR transcription;other metabolic processes	nucleus;other cell component	nucleic acid binding activity;other molecular function	23.7	90.2	75.9	32.4	149.3	228.4	2.1607	Peak Found	Peak Found	Peak Found	Peak Found	High	High
PF3D7_0710700	conserved Plasmodium protein, unknown function	5	1	2	1	24.2				101.5	44.2	44.9	207.9	124.1	77.5	2.14848	Peak Found	Peak Found	Peak Found	High	High	Peak Found
PF3D7_1007700	AP2 domain transcription factor AP2-I	2	2	2	2	182.6	other biological processes	nucleus	nucleic acid binding activity;other molecular function	138.4	16.5	40.2	316.6	48.2	40.2	2.07586	Peak Found	Peak Found	Peak Found	High	Peak Found	Peak Found
PF3D7_1028300	rRNA-processing protein EBP2, putative	13	3	3	3	37.7	RNA metabolism OR transcription;other metabolic processes;other biological processes	nucleus;other cell component		72.8	60.7	70.4	159.8	130.3	106	1.94262	Peak Found	Peak Found	Peak Found	High	Peak Found	Peak Found
PF3D7_0528600	conserved Plasmodium protein, unknown function	12	1	2	1	12.8				203	1	1	311.6	85.4	1	1.94146	Peak Found	Not Found	Not Found	High	High	Not Found
PF3D7_1027800	60S ribosomal protein L3	5	2	3	2	44.2	cell organization and biogenesis;protein metabolism;other metabolic processes	cytosol;translational apparatus	nucleic acid binding activity;other molecular function	83.4	49.8	73.9	190	89.7	113.2	1.89715	Peak Found	Peak Found	Peak Found	High	High	High
PF3D7_1337300	exoribonuclease, putative	4	3	6	3	106.7	DNA metabolism;other metabolic processes		nucleic acid binding activity;other molecular function	2	71.9	137	20.1	137	232	1.84495	Peak Found	Peak Found	High	Peak Found	High	High
PF3D7_1341200	60S ribosomal protein L18, putative	22	4	8	4	21.7	protein metabolism;other metabolic processes	cytosol;translational apparatus	other molecular function	209.4	3.1	1	379.4	4.3	3.8	1.81499	High	Peak Found	Not Found	High	Peak Found	Peak Found
PF3D7_0422400	40S ribosomal protein S19	34	5	35	5	19.7	cell organization and biogenesis;protein metabolism;other metabolic processes	cytosol;translational apparatus	nucleic acid binding activity;other molecular function	91.7	75.5	50.8	101.7	109.1	171.3	1.75275	High	High	High	High	High	High
PF3D7_1358100	Sas10 domain-containing protein, putative	2	2	2	2	88.6				39.8	61.7	117.7	116.7	88.1	176	1.73723	Peak Found	Peak Found	Peak Found	High	Peak Found	High
PF3D7_1424400	60S ribosomal protein L7-3, putative	10	3	6	3	32.7	protein metabolism;RNA metabolism OR transcription;other metabolic processes	cytosol;translational apparatus	nucleic acid binding activity;other molecular function	90.5	62.4	67.1	141.7	70.2	168.1	1.72727	High	Peak Found	Peak Found	High	High	High
PF3D7_1008800	nucleolar protein 5, putative	5	2	8	2	53.4	RNA metabolism OR transcription;other metabolic processes;other biological processes	nucleus;other cell component	nucleic acid binding activity	38.4	101.1	80.6	64.8	126.7	188.4	1.72603	Peak Found	Peak Found	Peak Found	High	High	High
PF3D7_1016300	GBP130 protein	16	1	2	1	95.8		other membranes;other cell component		13.2	84.4	124.6	7.9	171.9	198	1.70027	Peak Found	Peak Found	Peak Found	Peak Found	High	High
PF3D7_0934500	V-type proton ATPase subunit E, putative	6	1	1	1	27.2	transport	other membranes	transporter activity	55.4	62.5	105.9	88.2	127.9	160.1	1.68097	Peak Found	Peak Found	Peak Found	High	Peak Found	Peak Found
PF3D7_1033200	early transcribed membrane protein 10.2	12	2	3	2	38.9		non-structural extracellular;other membranes;other cell component		1	91.1	132.5	1	108.5	267.9	1.68032	Not Found	Peak Found	Peak Found	Not Found	Peak Found	High
PF3D7_1108700	heat shock protein J2	10	4	6	4	62.3	stress response;other biological processes	other membranes	other molecular function	6.8	94.3	123.5	31.1	180.9	163.3	1.67097	Peak Found	Peak Found	Peak Found	High	High	High
PF3D7_1426100	transcription factor BTF3, putative	5	1	1	1	19.4		cytosol;translational apparatus;other cell component		97.9	82.1	46.3	247	74.6	52.2	1.65179	Peak Found	Peak Found	Peak Found	High	Peak Found	Peak Found
PF3D7_0409200	protein SOF1, putative	5	2	3	2	56.6	protein metabolism;RNA metabolism OR transcription;other metabolic processes	nucleus;other cell component		64.1	85.8	77.3	125.7	153.3	93.8	1.64085	Peak Found	Peak Found	Peak Found	High	High	Peak Found
PF3D7_0113000	glutamic acid-rich protein GARP	20	10	45	10	79.7				44.3	97	87.3	85.4	179.7	106.3	1.62467	High	High	High	High	High	High
PF3D7_0729400	ribosome biogenesis protein BRX1, putative	3	1	1	1	49.5	cell organization and biogenesis;RNA metabolism OR transcription;other metabolic processes	nucleus	nucleic acid binding activity	99.3	68.5	62.6	136.7	136.1	96.8	1.60417	Peak Found	Peak Found	Peak Found	Peak Found	High	Peak Found
PF3D7_1142600	60S ribosomal protein L35ae, putative	9	1	1	1	16.3	protein metabolism;other metabolic processes;other biological processes	cytosol;translational apparatus	other molecular function	231.1	1	1	359.6	9.3	1	1.58687	Peak Found	Not Found	Not Found	High	Peak Found	Not Found
PF3D7_0420400	ribosome-recycling factor	4	1	5	1	31.6	cell organization and biogenesis;protein metabolism;other metabolic processes	cytosol;mitochondrion	translation activity	37.4	67.9	128.8	42	171.8	152.1	1.56301	Peak Found	High	High	High	High	High
PF3D7_1471000	RNA 3'-terminal phosphate cyclase-like protein, putative	6	2	3	2	54.9	RNA metabolism OR transcription;other metabolic processes;other biological processes	nucleus	other molecular function	116	62.8	56.3	220.1	102.4	42.4	1.55211	Peak Found	Peak Found	Peak Found	High	High	Peak Found
PF3D7_0508600	conserved protein, unknown function	11	2	2	2	30.2				157.4	23.5	54.5	267	52.3	45.3	1.54885	Peak Found	Peak Found	Peak Found	High	Peak Found	Peak Found
PF3D7_1302800	40S ribosomal protein S7, putative	30	6	29	6	22.5	protein metabolism;RNA metabolism OR transcription;other metabolic processes;other biological processes	cytosol;translational apparatus;other cell component	other molecular function	47.6	111.8	78.8	26.2	112.7	222.9	1.51889	High	High	High	High	High	High
PF3D7_1247900	U3 small nucleolar RNA-associated protein 11, putative	10	3	7	3	25.7	RNA metabolism OR transcription;other metabolic processes	nucleus;other cell component		73.5	79.1	86.6	114.3	122.6	123.9	1.50836	Peak Found	Peak Found	Peak Found	High	High	High
PF3D7_1003500	40S ribosomal protein S20e, putative	11	1	2	1	13.5	protein metabolism;other metabolic processes	cytosol;translational apparatus	other molecular function	70.6	105.9	63	151.7	131.2	77.7	1.50564	Peak Found	Peak Found	Peak Found	High	High	Peak Found
PF3D7_1225300	conserved protein, unknown function	3	1	2	1	40.7		nucleus;other cell component	nucleic acid binding activity	65.1	84.2	91.4	147.7	120	91.7	1.49314	Peak Found	Peak Found	Peak Found	High	High	Peak Found
PF3D7_0615700	THO complex subunit 4, putative	10	2	2	2	18.8			nucleic acid binding activity	174.8	16.8	51.7	238.2	64.5	54	1.46609	Peak Found	Peak Found	Peak Found	High	Peak Found	Peak Found
PF3D7_0831400	Plasmodium exported protein, unknown function	7	2	9	2	36.4				53.9	77.8	111.9	64.1	158.5	133.8	1.46305	Peak Found	Peak Found	High	High	High	High
PF3D7_0519700	FoP domain-containing protein, putative	10	3	5	3	22.7			nucleic acid binding activity	20.3	71.4	155.1	63	119.6	170.6	1.43112	Peak Found	Peak Found	High	High	High	High
PF3D7_1462800	glyceraldehyde-3-phosphate dehydrogenase	17	3	4	3	36.6	other metabolic processes	other membranes;cytosol	other molecular function	234.4	1	13.3	342.9	5.1	4.4	1.41697	Peak Found	Not Found	Peak Found	High	Peak Found	Peak Found
PF3D7_0705700	40S ribosomal protein S29, putative	26	2	8	2	6.4	protein metabolism;other metabolic processes	cytosol;translational apparatus	other molecular function	148.4	59.6	41.3	251.2	60.1	39.5	1.40714	High	High	High	High	High	Peak Found
PF3D7_1149400	Plasmodium exported protein, unknown function	20	3	5	3	25.4				30.3	94.3	129.3	48.7	125.5	172	1.36353	Peak Found	Peak Found	High	High	High	High
PF3D7_1464200	zinc finger protein, putative	4	1	1	1	39.9			other molecular function	96.8	82.2	75.4	146.1	100.7	98.6	1.3577	Peak Found	Peak Found	Peak Found	High	Peak Found	Peak Found
PF3D7_0210900	conserved Plasmodium protein, unknown function	6	1	4	1	32.5				41.7	48.5	167.9	45.5	69.4	226.9	1.32429	Peak Found	High	Peak Found	High	High	High
PF3D7_1027100	U3 small nucleolar ribonucleoprotein protein MPP10, putative	2	1	1	1	92.4	RNA metabolism OR transcription;other metabolic processes	nucleus;other cell component		78.5	77.6	102.6	105	127.5	108.7	1.3189	Peak Found	Peak Found	Peak Found	Peak Found	High	Peak Found
PF3D7_1460700	60S ribosomal protein L27	28	4	10	4	16.7	protein metabolism;other metabolic processes	cytosol;translational apparatus	other molecular function	222.3	19.1	17.9	272.9	30.2	37.6	1.31392	High	High	Peak Found	High	High	High
PF3D7_1124900	60S ribosomal protein L35, putative	9	1	3	1	14.7	protein metabolism;RNA metabolism OR transcription;other metabolic processes	cytosol;translational apparatus	nucleic acid binding activity;other molecular function	198.7	60.7	1	248	59.5	33	1.3076	Peak Found	Peak Found	Not Found	High	High	Peak Found
PF3D7_1012900	autophagy-related protein 18	3	1	1	1	43.5	cell organization and biogenesis;protein metabolism;other metabolic processes	other membranes;cytosol	other molecular function	6.1	115.2	139.5	18.7	121.6	198.8	1.30023	Peak Found	Peak Found	Peak Found	Peak Found	Peak Found	High
PF3D7_0317600	40S ribosomal protein S11, putative	27	4	22	4	18.7	protein metabolism;other metabolic processes	cytosol;translational apparatus	other molecular function	63.1	98.3	99.5	88.6	144.7	105.7	1.29935	High	High	High	High	High	High
PF3D7_0528800	nucleolar preribosomal GTPase, putative	19	8	21	8	63.9		nucleus	other molecular function	116.7	76.3	68.2	184.8	84.9	69	1.29671	High	High	High	High	High	High
PF3D7_1351400	60S ribosomal protein L17, putative	8	1	2	1	23.4	protein metabolism;other metabolic processes	cytosol;translational apparatus	other molecular function	69.6	105.9	88.6	83	120	132.9	1.27187	Peak Found	Peak Found	Peak Found	High	Peak Found	High
PF3D7_1368400	ribosomal protein L1, putative	18	4	9	4	38.2		translational apparatus		27.8	132	104.4	62.6	157.8	115.4	1.27101	Peak Found	High	High	High	High	High
PF3D7_1149200	ring-infected erythrocyte surface antigen	2	2	3	1	126.8				235.6	15.2	15.4	302.8	11.3	19.7	1.25394	Peak Found	Peak Found	Peak Found	High	Peak Found	Peak Found
PF3D7_1130100	60S ribosomal protein L38	32	5	16	5	10.3	cell organization and biogenesis;protein metabolism;other metabolic processes	cytosol;translational apparatus	other molecular function	106.4	89	72.1	184.2	109.1	39.2	1.24299	High	High	High	High	High	High
PF3D7_1225400	rRNA-processing protein, putative	10	2	2	2	29.3				39.6	126.6	103.9	88.1	178.7	63.1	1.2214	Peak Found	Peak Found	Peak Found	Peak Found	High	Peak Found
PF3D7_0218400	ATP-dependent RNA helicase DDX47, putative	2	1	2	1	65.2	RNA metabolism OR transcription;other metabolic processes	nucleus	nucleic acid binding activity;other molecular function	32.6	114.3	125.2	34.4	149.5	143.8	1.20434	Peak Found	Peak Found	Peak Found	Peak Found	High	High
PF3D7_1426000	60S ribosomal protein L21	24	5	12	5	18.8	protein metabolism;other metabolic processes	cytosol;translational apparatus	other molecular function	267.3	1	6.6	298.4	13.5	14.2	1.18625	High	Not Found	Peak Found	High	High	Peak Found
PF3D7_1010700	dolichyl-phosphate-mannose--protein mannosyltransferase, putative	17	4	11	4	25.7	protein metabolism;other metabolic processes		other molecular function	7	77.3	194.2	16.5	187.4	117.6	1.1544	Peak Found	High	High	Peak Found	High	High
PF3D7_1109900	60S ribosomal protein L36	9	1	3	1	12.8	protein metabolism;other metabolic processes	cytosol;translational apparatus	other molecular function	251.3	15.2	12.6	274.8	28.2	18	1.15013	High	Peak Found	Peak Found	High	High	Peak Found
PF3D7_0617800	histone H2A	17	2	7	2	14.1	cell organization and biogenesis	nucleus;other cell component	nucleic acid binding activity;other molecular function	82.7	74.5	123.2	79	71.2	169.5	1.14016	High	High	Peak Found	High	High	High
PF3D7_1476300	Plasmodium exported protein (PHISTb), unknown function	3	1	1	1	68.1		other membranes		26.4	88.1	166.4	14	135.5	169.7	1.13635	Peak Found	Peak Found	Peak Found	Peak Found	Peak Found	High
PF3D7_0312800	60S ribosomal protein L26, putative	34	5	38	5	14.8	protein metabolism;other metabolic processes;other biological processes	cytosol;translational apparatus	nucleic acid binding activity;other molecular function	79.3	115.3	87.4	101.8	123.4	92.8	1.12766	High	High	High	High	High	High
PF3D7_1036900	conserved Plasmodium protein, unknown function	1	1	1	1	192.6				88.7	92.2	101.5	104.9	83.4	129.2	1.12429	Peak Found	Peak Found	Peak Found	High	Peak Found	Peak Found
PF3D7_0516900	60S ribosomal protein L2	45	9	27	9	28	protein metabolism;other metabolic processes	cytosol;translational apparatus	nucleic acid binding activity;other molecular function	165.6	57.8	60.2	184.7	67.1	64.6	1.11566	High	High	High	High	High	High
PF3D7_1341300	60S ribosomal protein L18-2, putative	10	1	1	1	21.4	protein metabolism;other metabolic processes	cytosol;translational apparatus	nucleic acid binding activity;other molecular function	182	11.4	92.5	168.4	62.9	82.7	1.09829	Peak Found	Peak Found	Peak Found	High	Peak Found	Peak Found
PF3D7_0519400	40S ribosomal protein S24	31	5	30	5	15.4	protein metabolism;other metabolic processes	cytosol;translational apparatus	other molecular function	56.5	122.3	109.6	91.1	123	97.4	1.0801	High	High	High	High	High	High
PF3D7_1357000	elongation factor 1-alpha	20	6	14	6	48.9	protein metabolism;other metabolic processes	other cell component	nucleic acid binding activity;other molecular function	102.4	110.3	77.1	159.1	98.2	52.8	1.07005	High	High	Peak Found	High	High	High
PF3D7_0607000	translation initiation factor IF-2, putative	2	2	2	2	112.3	protein metabolism;other metabolic processes		nucleic acid binding activity;other molecular function	41.2	139.4	114	13.4	168.3	123.8	1.037	Peak Found	Peak Found	Peak Found	Peak Found	High	Peak Found
PF3D7_1404500	rRNA biogenesis protein RRP5, putative	2	1	1	1	56.2	RNA metabolism OR transcription;other metabolic processes	nucleus;other cell component	nucleic acid binding activity	60.2	129.2	105.5	39.2	119.3	146.6	1.03459	Peak Found	Peak Found	Peak Found	Peak Found	High	Peak Found
PF3D7_1002400	transformer-2 protein homolog beta, putative	6	1	5	1	30			nucleic acid binding activity	86.2	121.8	87.2	37.6	123.4	143.9	1.03286	Peak Found	High	High	High	High	High
PF3D7_0307200	60S ribosomal protein L7, putative	4	1	1	1	30.5	protein metabolism;RNA metabolism OR transcription;other metabolic processes	cytosol;translational apparatus	nucleic acid binding activity;other molecular function	188.1	53.9	53.3	148.1	66.8	89.8	1.03183	Peak Found	Peak Found	Peak Found	High	Peak Found	Peak Found
PF3D7_1414300	60S ribosomal protein L10, putative	5	1	1	1	25.2	cell organization and biogenesis;protein metabolism;other metabolic processes	cytosol;translational apparatus	other molecular function	160.6	56.9	78	216.6	47.4	40.5	1.03046	Peak Found	Peak Found	Peak Found	High	Peak Found	Peak Found
PF3D7_0503800	60S ribosomal protein L31	12	1	3	1	14.1	protein metabolism;other metabolic processes	cytosol;translational apparatus	other molecular function	67.9	113.8	114.2	133.1	92.1	78.9	1.02771	Peak Found	Peak Found	Peak Found	High	Peak Found	High
PF3D7_1323400	60S ribosomal protein L23	25	5	42	5	22.1	cell organization and biogenesis;protein metabolism;other metabolic processes	cytosol;translational apparatus	nucleic acid binding activity;other molecular function	105.8	101.8	90	138.8	101.7	61.9	1.01613	High	High	High	High	High	High
PF3D7_1109400	essential nuclear protein 1, putative	36	11	27	11	51.7	RNA metabolism OR transcription;other metabolic processes	nucleus;other cell component	nucleic acid binding activity	125.4	87.9	84.4	172.8	81.7	47.9	1.01579	High	High	High	High	High	High
PF3D7_1408600	40S ribosomal protein S8e, putative	55	9	80	9	25	protein metabolism;RNA metabolism OR transcription;other metabolic processes	cytosol;translational apparatus	other molecular function	125.4	91	81.7	107.3	87.2	107.5	1.01308	High	High	High	High	High	High
PF3D7_1424100	60S ribosomal protein L5, putative	49	11	34	11	34	cell organization and biogenesis;protein metabolism;other metabolic processes	cytosol;translational apparatus	nucleic acid binding activity;other molecular function	200.3	49.5	48.4	177.5	56.9	67.4	1.01207	High	High	High	High	High	High
PF3D7_1129000	spermidine synthase	4	1	2	1	36.6	other metabolic processes	cytosol	other molecular function	1	1	1	1	1	1	1	Not Found	Not Found	Not Found	Not Found	High	High
PF3D7_1004000	60S ribosomal protein L13, putative	6	1	1	1	23.7	protein metabolism;other metabolic processes;other biological processes	cytosol;translational apparatus	nucleic acid binding activity;other molecular function	1	1	1	1	1	1	1	Not Found	Not Found	Not Found	High	Not Found	Not Found
PF3D7_0818200	14-3-3 protein	11	2	5	2	30.2		nucleus;other cell component	other molecular function	49.7	104	146.9	52.4	132.4	114.5	0.995675	Peak Found	High	High	High	High	High
PF3D7_0316800	40S ribosomal protein S15A, putative	37	4	6	4	14.9	protein metabolism;other metabolic processes	cytosol;translational apparatus	other molecular function	78.7	99.4	124.9	108.3	107.6	81	0.979868	High	High	High	High	Peak Found	Peak Found
PF3D7_0818900	heat shock protein 70	16	8	22	8	73.9	stress response;other biological processes	nucleus;other cell component	other molecular function	78	108.3	117.3	73.1	108.8	114.6	0.976614	High	High	High	High	High	High
PF3D7_1107700	pescadillo homolog	2	1	1	1	77.1	RNA metabolism OR transcription;other metabolic processes;other biological processes	nucleus;other cell component	nucleic acid binding activity;other molecular function	157	85.3	63.4	111	71	112.4	0.963036	Peak Found	Peak Found	Peak Found	High	Peak Found	Peak Found
PF3D7_0318900	conserved protein, unknown function	6	2	4	2	53.1		other membranes;ER/Golgi	other molecular function	1	149.2	157.4	1	116.5	176.8	0.956762	Not Found	Peak Found	High	Not Found	High	High
PF3D7_0629200	DnaJ protein, putative	20	6	13	6	44.6	stress response;other biological processes	other cell component	other molecular function	5.7	100.2	201.4	17.3	166.8	108.7	0.952815	Peak Found	High	High	High	High	High
PF3D7_0516200	40S ribosomal protein S11	50	8	47	8	16.1	protein metabolism;other metabolic processes	translational apparatus;other cell component	other molecular function	67.5	115.7	124.8	90.5	109.7	91.8	0.948052	High	High	High	High	High	High
PF3D7_1358800	40S ribosomal protein S15	40	6	36	6	17.2	protein metabolism;other metabolic processes	cytosol;translational apparatus;nucleus	nucleic acid binding activity;other molecular function	86.3	102.1	120.4	96.7	114.9	79.7	0.943329	High	High	High	High	High	High
PF3D7_0322900	40S ribosomal protein S3A, putative	56	21	87	21	30	protein metabolism;other metabolic processes	cytosol;translational apparatus	other molecular function	96.2	119.4	93.7	105.2	119	66.5	0.939864	High	High	High	High	High	High
PF3D7_0402000	Plasmodium exported protein (PHISTa), unknown function	4	1	4	1	49.7		non-structural extracellular;other membranes		44.2	118.3	148.8	26.9	99.3	162.5	0.927401	Peak Found	High	High	Peak Found	High	High
PF3D7_1027300	peroxiredoxin	36	9	91	9	43.9	stress response;other biological processes	nucleus;other cell component	other molecular function	48.4	111.7	152.6	35.4	119.9	132	0.918772	High	High	High	High	High	High
PF3D7_1342000	40S ribosomal protein S6	25	7	46	7	35.4	protein metabolism;other metabolic processes	cytosol;translational apparatus	other molecular function	36.6	103.3	173.4	42.6	79.2	165	0.915417	High	High	High	High	High	High
PF3D7_0813900	40S ribosomal protein S16, putative	38	5	35	5	16.3	protein metabolism;RNA metabolism OR transcription;other metabolic processes	cytosol;translational apparatus	nucleic acid binding activity;other molecular function	150.3	91.5	71.5	162.5	73.8	50.4	0.915097	High	High	High	High	High	High
PF3D7_1117700	GTP-binding nuclear protein RAN/TC4	11	2	2	2	24.9	transport;other biological processes	nucleus;other cell component	other molecular function	96.7	107.4	109.6	139.2	83.9	63.3	0.912974	Peak Found	Peak Found	Peak Found	High	Peak Found	Peak Found
PF3D7_0618300	60S ribosomal protein L27a, putative	27	6	21	6	16.7	protein metabolism;other metabolic processes	cytosol;translational apparatus	other molecular function	148.9	91.1	74.4	164.9	76.4	44.3	0.908397	High	High	High	High	High	High
PF3D7_1354300	large subunit rRNA methyltransferase, putative	2	2	4	2	120.2	RNA metabolism OR transcription;other metabolic processes	nucleus;other cell component	other molecular function	94.7	100.3	119.6	131.5	54	100	0.907502	Peak Found	High	Peak Found	High	Peak Found	High
PF3D7_1216300	signal recognition particle subunit SRP19	8	1	3	1	18	cell organization and biogenesis;transport	other membranes;ER/Golgi;translational apparatus;nucleus;other cell component	nucleic acid binding activity	35.4	142.3	139.7	25.5	122.7	134.4	0.890359	Peak Found	High	High	Peak Found	High	Peak Found
PF3D7_0914600	transcription elongation factor 1, putative	8	1	1	1	12.8	cell organization and biogenesis;protein metabolism;RNA metabolism OR transcription;other metabolic processes	nucleus	nucleic acid binding activity;other molecular function	72.9	93	152.8	66.7	122.2	92.4	0.882648	Peak Found	Peak Found	Peak Found	Peak Found	High	Peak Found
PF3D7_0102200	ring-infected erythrocyte surface antigen	7	6	9	5	126.4	other biological processes	non-structural extracellular;other cell component		233.1	32.2	55.2	202.9	41	35.6	0.872075	High	Peak Found	Peak Found	High	Peak Found	Peak Found
PF3D7_1465900	40S ribosomal protein S3	14	2	3	2	24.7	protein metabolism;other metabolic processes	cytosol;translational apparatus;nucleus	nucleic acid binding activity;other molecular function	66.2	158.2	96.8	59.2	115.5	104.1	0.867995	Peak Found	Peak Found	Peak Found	High	High	Peak Found
PF3D7_0106700	small ribosomal subunit assembling AARP2 protein	23	25	57	25	166.8	RNA metabolism OR transcription;other metabolic processes;other biological processes	plasma membrane;other membranes;nucleus;other cell component	nucleic acid binding activity;other molecular function	144.2	80	98.9	132.6	93.1	51.2	0.85701	High	High	High	High	High	High
PF3D7_1323100	60S ribosomal protein L6, putative	23	3	6	3	21.6	protein metabolism;other metabolic processes	cytosol;translational apparatus	nucleic acid binding activity;other molecular function	206.2	60.2	57.9	164.6	58.7	52.4	0.850139	High	Peak Found	High	High	Peak Found	High
PF3D7_1338200	60S ribosomal protein L6, putative	45	8	23	8	25.5	protein metabolism;other metabolic processes	translational apparatus	other molecular function	244.5	42.6	38.7	218.3	29.4	26.6	0.841928	High	High	High	High	High	High
PF3D7_1365900	ubiquitin-60S ribosomal protein L40	20	2	7	2	14.6	protein metabolism;other metabolic processes	cytosol;translational apparatus;nucleus;other cell component	other molecular function	58	99	171.2	31.5	94.3	145.9	0.827849	Peak Found	High	High	High	High	High
PF3D7_1105400	40S ribosomal protein S4, putative	54	14	95	14	29.8	protein metabolism;other metabolic processes	cytosol;translational apparatus	nucleic acid binding activity;other molecular function	56.9	138.5	134.3	65.4	114.9	90.1	0.82014	High	High	High	High	High	High
PF3D7_0818400	rRNA-processing protein FCF1, putative	15	3	11	3	23.1	RNA metabolism OR transcription;other metabolic processes	nucleus;other cell component		102.8	94.9	134.7	102.1	98.4	67.1	0.805054	High	High	High	High	High	High
PF3D7_0716100	protein SDA1, putative	3	2	2	2	126.4	cell organization and biogenesis;transport;other biological processes	nucleus		54.8	171.3	110	90.7	91.4	81.8	0.785183	Peak Found	Peak Found	Peak Found	High	High	Peak Found
PF3D7_1470100	conserved Plasmodium protein, unknown function	0	1	1	1	294.9	cell organization and biogenesis;other biological processes	other membranes	enzyme regulator activity;cytoskeletal activity	151.7	123.3	62.4	7.4	11.8	243.3	0.778008	High	Peak Found	Peak Found	Peak Found	Peak Found	Peak Found
PF3D7_1022600	kelch protein K10	14	8	13	8	105.6				101.6	158.1	79.3	140.5	72.6	47.9	0.769912	Peak Found	High	Peak Found	High	High	High
PF3D7_1421200	40S ribosomal protein S25	50	6	35	6	11.7	protein metabolism;other metabolic processes	cytosol;translational apparatus	other molecular function	68.7	146	124.8	86.4	109.2	65	0.767599	High	High	High	High	High	High
PF3D7_0925200	ribosomal RNA-processing protein 8, putative	3	1	1	1	49.2	RNA metabolism OR transcription;other metabolic processes	nucleus	other molecular function	44.7	294.6	1	54.6	146.7	59.4	0.766089	Peak Found	Peak Found	Not Found	Peak Found	High	Peak Found
PF3D7_1331800	60S ribosomal protein L23, putative	13	2	2	2	15	protein metabolism;other metabolic processes	cytosol;translational apparatus	nucleic acid binding activity;other molecular function	125.5	108.8	107.6	92	91.9	74.2	0.754899	Peak Found	Peak Found	Peak Found	High	Peak Found	Peak Found
PF3D7_1317400	zinc finger protein, putative	21	2	6	2	23.2			other molecular function	181.5	104	58.7	113	88.6	54.3	0.743463	High	High	High	High	High	Peak Found
PF3D7_1323900	protein BCP1, putative	15	4	11	4	44.6				56.9	142	145.7	42.4	105.5	107.5	0.741149	Peak Found	High	High	High	High	High
PF3D7_1317800	40S ribosomal protein S19	32	4	39	4	16.8	cell organization and biogenesis;protein metabolism;other metabolic processes	cytosol;translational apparatus	nucleic acid binding activity;other molecular function	89.9	130.3	127.9	92.9	101.6	57.4	0.723643	High	High	High	High	High	High
PF3D7_1451900	ribosome biogenesis protein TSR1, putative	21	16	43	16	120.6	RNA metabolism OR transcription;other metabolic processes;other biological processes	nucleus;other cell component	nucleic acid binding activity;other molecular function	141.8	123.9	86.5	142.8	68	37	0.703578	High	High	High	High	High	High
PF3D7_1021500	ATP-dependent RNA helicase ROK1, putative	15	9	26	9	79.8	RNA metabolism OR transcription;other metabolic processes		nucleic acid binding activity;other molecular function	62.2	144	146.9	49.9	110.4	86.6	0.699235	High	High	High	High	High	High
PF3D7_1445900	ATP-dependent RNA helicase DDX5, putative	2	1	1	1	60		nucleus;other cell component	nucleic acid binding activity;other molecular function	110.7	125	118.4	127.2	82.1	36.6	0.694437	Peak Found	Peak Found	Peak Found	High	Peak Found	Peak Found
PF3D7_1225500	small subunit rRNA processing factor, putative	17	6	9	6	52.5	RNA metabolism OR transcription;other metabolic processes	nucleus;other cell component	nucleic acid binding activity;other molecular function	140.3	85.1	135.1	113.8	75.4	50.3	0.664355	High	Peak Found	High	High	High	Peak Found
PF3D7_1105100	histone H2B	23	2	19	2	13.1	cell organization and biogenesis	nucleus;other cell component	nucleic acid binding activity;other molecular function	92.8	106	163.5	42.3	59.4	136	0.656086	High	High	High	High	High	High
PF3D7_1104200	chromatin remodeling protein	2	2	3	2	167.3	cell organization and biogenesis;other biological processes	nucleus	nucleic acid binding activity;other molecular function	99.7	111.4	152.6	36.4	65	134.9	0.649711	Peak Found	Peak Found	High	Peak Found	High	Peak Found
PF3D7_0217800	40S ribosomal protein S26	22	2	11	2	12.5	protein metabolism;other metabolic processes	cytosol;translational apparatus	nucleic acid binding activity;other molecular function	147.3	125.7	91	111.4	86.1	38.6	0.648626	High	High	High	High	High	High
PF3D7_0913000	conserved protein, unknown function	10	1	1	1	17.3				219.7	72.4	73	137.5	66.9	30.6	0.643659	Peak Found	Peak Found	Peak Found	High	Peak Found	Peak Found
PF3D7_1019400	60S ribosomal protein L30e, putative	37	3	14	3	11.8	protein metabolism;other metabolic processes	cytosol;translational apparatus	nucleic acid binding activity;other molecular function	271.7	46.8	46.9	154.5	37.1	42.8	0.641489	High	High	High	High	High	High
PF3D7_0929400	high molecular weight rhoptry protein 2	1	1	1	1	162.6		other cell component		37.8	158.8	169.8	24	74.7	135	0.637828	Peak Found	Peak Found	High	Peak Found	Peak Found	Peak Found
PF3D7_0817900	high mobility group protein B2	25	2	13	2	11.5	other biological processes	cytosol;other cell component	nucleic acid binding activity	75.9	137.6	156.3	46.6	87	96.5	0.622228	High	High	High	High	High	High
PF3D7_0724900	kinesin-20, putative	0	1	2	1	223.4	transport;other biological processes	cytoskeleton	cytoskeletal activity;other molecular function	117.9	114	139.1	87.2	88.5	53.3	0.617251	High	Peak Found	High	Peak Found	Peak Found	Peak Found
PF3D7_1033300	conserved protein, unknown function	11	1	1	1	14.4				59.1	133.4	182	53.5	80	92.1	0.602403	Peak Found	Peak Found	Peak Found	Peak Found	Peak Found	High
PF3D7_0306900	40S ribosomal protein S23, putative	33	4	23	4	16.1	protein metabolism;other metabolic processes	cytosol;translational apparatus	other molecular function	123.7	147.4	104.1	122.4	72.3	30.1	0.599147	High	High	High	High	High	High
PF3D7_1354600	60S ribosomal protein L7-2, putative	12	3	6	3	31	RNA metabolism OR transcription;other metabolic processes	cytosol;translational apparatus	nucleic acid binding activity;other molecular function	123.4	114.1	138.2	83.9	75.3	65.1	0.597019	High	High	High	Peak Found	Peak Found	High
PF3D7_1142500	60S ribosomal protein L28	11	2	14	2	14.4		cytosol;translational apparatus		115	126.2	137	77.6	84.7	59.5	0.586462	High	High	High	High	High	High
PF3D7_0520000	40S ribosomal protein S9, putative	40	9	50	9	22.1	protein metabolism;other metabolic processes;other biological processes	cytosol;translational apparatus	nucleic acid binding activity;other molecular function	100.8	165.9	113.1	60.1	83.3	76.8	0.579779	High	High	High	High	High	High
PF3D7_1407500	multifunctional methyltransferase subunit TRM112, putative	28	3	5	3	14.2	protein metabolism;RNA metabolism OR transcription;other metabolic processes		other molecular function	122.9	154.1	103.4	112.6	65.9	41.1	0.577287	Peak Found	High	Peak Found	High	Peak Found	Peak Found
PF3D7_0719600	60S ribosomal protein L11a, putative	40	7	26	7	20.2	protein metabolism;other metabolic processes	cytosol;translational apparatus	nucleic acid binding activity;other molecular function	346.2	19.1	20	183.2	17.1	14.5	0.557488	High	High	High	High	High	High
PF3D7_1437900	HSP40, subfamily A	3	1	1	1	48.4	other biological processes	cytosol	other molecular function	143.1	80.9	163.3	129.6	41.5	41.5	0.548928	Peak Found	Peak Found	Peak Found	High	Peak Found	Peak Found
PF3D7_1126200	40S ribosomal protein S18, putative	44	6	29	6	17.9	protein metabolism;other metabolic processes	cytosol;translational apparatus	nucleic acid binding activity;other molecular function	98.3	173.2	116.4	86	78.8	47.3	0.54679	High	High	High	High	High	High
PF3D7_1142400	coproporphyrinogen-III oxidase	4	2	2	2	56.3	other metabolic processes	cytosol;other cell component	other molecular function	18.6	191.5	180.7	18.3	85.4	105.5	0.535312	Peak Found	High	Peak Found	Peak Found	High	Peak Found
PF3D7_0603000	SDE2 domain-containing protein, putative	5	2	3	2	69.6	cell cycle OR cell proliferation	nucleus		132.1	110.1	150.7	84.5	72.4	50.3	0.527361	Peak Found	Peak Found	Peak Found	High	High	Peak Found
PF3D7_0721600	40S ribosomal protein S5, putative	41	8	34	8	21.8	cell organization and biogenesis;protein metabolism;other metabolic processes	cytosol;translational apparatus	nucleic acid binding activity;other molecular function	228.4	110	55	137.1	35.5	34	0.525165	High	High	High	High	High	High
PF3D7_1447000	40S ribosomal protein S5	6	1	1	1	29.9	protein metabolism;other metabolic processes	cytosol;translational apparatus	nucleic acid binding activity;other molecular function	10.1	224.8	161.5	74.1	48.6	80.9	0.513623	Peak Found	Peak Found	Peak Found	Peak Found	Peak Found	High
PF3D7_1242700	40S ribosomal protein S17, putative	42	7	38	7	16.1	protein metabolism;other metabolic processes	cytosol;mitochondrion;translational apparatus	other molecular function	98.5	154.9	144.8	66.6	74.6	60.6	0.506781	High	High	High	High	High	High
PF3D7_1105000	histone H4	21	2	4	2	11.4	cell organization and biogenesis;RNA metabolism OR transcription;other metabolic processes	nucleus;other cell component	nucleic acid binding activity;other molecular function	21.2	304.5	78.3	1	93.2	102.8	0.487624	Peak Found	High	Peak Found	Not Found	High	High
PF3D7_1028100	protoporphyrinogen oxidase	2	1	5	1	72.2	other metabolic processes	other membranes;mitochondrion	other molecular function	148.7	126.8	140.9	43.5	64.1	76	0.440922	High	High	High	High	High	Peak Found
PF3D7_1114200	GTPase-activating protein, putative	6	2	10	2	44.6	transport;other biological processes		enzyme regulator activity	245.6	89.1	96.3	90.9	40.6	37.5	0.392111	High	High	High	High	High	High
PF3D7_0522300	18S rRNA (guanine-N(7))-methyltransferase, putative	6	1	4	1	31.6	RNA metabolism OR transcription;other metabolic processes	nucleus;other cell component	other molecular function	131.3	184.7	131.1	68.3	48.1	36.6	0.342205	Peak Found	High	High	High	High	Peak Found
PF3D7_1431700	60S ribosomal protein L14, putative	8	1	1	1	19.3	protein metabolism;other metabolic processes;other biological processes	cytosol;translational apparatus	nucleic acid binding activity;other molecular function	387.3	36.2	39.2	137.3	1	1	0.301059	Peak Found	Peak Found	Peak Found	High	Not Found	Not Found
PF3D7_1010600	eukaryotic translation initiation factor 2 subunit beta	11	2	4	2	25.3	cell organization and biogenesis;protein metabolism;other metabolic processes	other cell component	nucleic acid binding activity;other molecular function	27	432.4	16.2	36.7	35.5	52.3	0.261775	Peak Found	Peak Found	Peak Found	High	High	High
PF3D7_1027000	conserved Plasmodium protein, unknown function	0	1	2	1	216.5				129.5	151.7	229.2	25.5	26	38	0.175353	High	Peak Found	High	Peak Found	Peak Found	Peak Found

## Sheet: Pulldown schizonts
Accession	Description	Coverage [%]	# Peptides	# PSMs	# Unique Peptides	MW [kDa]	Biological Process	Cellular Component	Molecular Function	Vector control Rep 1	Vector control Rep 2	Vector control Rep 3	Pfcyp19b-OE Rep 1	Pfcyp19b-OE Rep 2	Pfcyp19b-OE Rep 3	RATIO	Found in Sample: Control, Vector control Rep 1	Found in Sample: Control, Vector control Rep 2	Found in Sample: Control, Vector control Rep 3	Found in Sample: Sample, Pfcyp19b-OE Rep 1	Found in Sample: Sample, Pfcyp19b-OE Rep 2	Found in Sample: Sample, Pfcyp19b-OE Rep 3
PF3D7_0614500	60S ribosomal protein L19	5	1	2	1	21.6	protein metabolism;other metabolic processes	cytosol;translational apparatus	nucleic acid binding activity;other molecular function	1	1	1	424.9	175.1	1	200.333	Not Found	Not Found	Not Found	High	High	Not Found
PF3D7_1115600	peptidyl-prolyl cis-trans isomerase	43	8	31	8	21.7	protein metabolism;other metabolic processes;other biological processes	other cell component	other molecular function	1	1	1	170.3	186.7	243	200	Not Found	Not Found	Not Found	High	High	High
PF3D7_0917900	heat shock protein 70	42	23	68	23	72.3	protein metabolism;other metabolic processes;stress response;signal transduction;other biological processes	other membranes;ER/Golgi;nucleus;other cell component	other molecular function	7.3	10.2	7.3	396.3	86.6	92.3	23.1935	Peak Found	Peak Found	Peak Found	High	High	High
PF3D7_1033300	conserved protein, unknown function	8	1	1	1	14.4				71.3	1	63.7	162	303	1	3.42647	Peak Found	Not Found	Peak Found	Peak Found	High	Not Found
PF3D7_1471000	RNA 3'-terminal phosphate cyclase-like protein, putative	6	2	2	2	54.9	RNA metabolism OR transcription;other metabolic processes;other biological processes	nucleus	other molecular function	52.1	65.7	76.9	191.6	145.2	68.6	2.08218	Peak Found	Peak Found	Peak Found	High	High	Peak Found
PF3D7_1202900	high mobility group protein B1	8	1	2	1	11.3	other biological processes	cytosol;nucleus;other cell component	nucleic acid binding activity	114.5	1	85.4	154.2	126.6	119.4	1.99204	High	Not Found	Peak Found	Peak Found	Peak Found	High
PF3D7_0716100	protein SDA1, putative	2	2	3	2	126.4	cell organization and biogenesis;transport;other biological processes	nucleus		93.6	47.1	69.3	144.5	144.4	101.2	1.85762	Peak Found	Peak Found	Peak Found	High	High	Peak Found
PF3D7_0801800	mannose-6-phosphate isomerase, putative	2	2	3	2	117.6	protein metabolism;other metabolic processes	other membranes;cytosol	other molecular function	25.4	114.7	74.1	75.2	168.3	142.3	1.80112	Peak Found	Peak Found	Peak Found	High	High	Peak Found
PF3D7_1414300	60S ribosomal protein L10, putative	5	1	1	1	25.2	cell organization and biogenesis;protein metabolism;other metabolic processes	cytosol;translational apparatus	other molecular function	60.1	84.2	73.5	85.5	134.6	162.1	1.75482	Peak Found	Peak Found	Peak Found	Peak Found	High	Peak Found
PF3D7_1402500	ribosomal protein S27a, putative	15	1	1	1	17.4	protein metabolism;other metabolic processes	translational apparatus;nucleus;other cell component	other molecular function	97.1	56.9	64.2	118.2	151.8	111.7	1.74931	Peak Found	Peak Found	Peak Found	High	Peak Found	Peak Found
PF3D7_0723900	RNA-binding protein, putative	1	1	1	1	144.5	RNA metabolism OR transcription;other metabolic processes	nucleus	nucleic acid binding activity	104.7	62.3	58.5	177.4	94.8	102.2	1.66031	Peak Found	Peak Found	Peak Found	High	Peak Found	Peak Found
PF3D7_1407500	multifunctional methyltransferase subunit TRM112, putative	10	1	1	1	14.2	protein metabolism;RNA metabolism OR transcription;other metabolic processes		other molecular function	1	129.6	98.9	106.1	172	93.4	1.61874	Not Found	Peak Found	Peak Found	Peak Found	High	Peak Found
PF3D7_1300400	rifin	2	1	2	1	38.4	other biological processes	other membranes;other cell component		108.7	7.8	115.1	116.4	115.8	136.2	1.59067	Peak Found	Peak Found	Peak Found	Peak Found	High	High
PF3D7_0306900	40S ribosomal protein S23, putative	28	2	13	2	16.1	protein metabolism;other metabolic processes	cytosol;translational apparatus	other molecular function	104.9	45.8	83	106.1	122.1	138	1.56697	High	High	High	High	High	High
PF3D7_1022600	kelch protein K10	9	5	7	5	105.6				99.4	63.2	71.7	131.3	156.7	77.8	1.56125	Peak Found	Peak Found	Peak Found	High	High	Peak Found
PF3D7_0617200	BFR1 domain-containing protein, putative	7	2	3	2	52.9	other biological processes	other membranes;ER/Golgi;other cell component		37.6	70.1	129.2	182.6	141.5	39	1.53271	Peak Found	Peak Found	Peak Found	High	High	Peak Found
PF3D7_0615700	THO complex subunit 4, putative	8	1	1	1	18.8			nucleic acid binding activity	77.8	93	78.3	47.4	176.4	127.1	1.40867	Peak Found	Peak Found	Peak Found	Peak Found	High	Peak Found
PF3D7_0818400	rRNA-processing protein FCF1, putative	10	2	5	2	23.1	RNA metabolism OR transcription;other metabolic processes	nucleus;other cell component		120.2	30.9	98.2	161.7	129.5	59.4	1.40634	High	Peak Found	High	High	High	Peak Found
PF3D7_1027800	60S ribosomal protein L3	5	2	3	2	44.2	cell organization and biogenesis;protein metabolism;other metabolic processes	cytosol;translational apparatus	nucleic acid binding activity;other molecular function	142.5	35.6	72.5	176.4	87.3	85.6	1.39385	Peak Found	Peak Found	Peak Found	High	High	Peak Found
PF3D7_0210100	60S ribosomal protein L37ae, putative	18	1	1	1	10.8	protein metabolism;other metabolic processes	translational apparatus	other molecular function	77.3	82.1	91.8	78.7	170.4	99.6	1.38814	Peak Found	Peak Found	Peak Found	Peak Found	High	Peak Found
PF3D7_0113000	glutamic acid-rich protein GARP	6	4	18	4	79.7				131.7	30.1	89.6	168.9	121.2	58.5	1.38663	High	High	High	High	High	High
PF3D7_0903900	60S ribosomal protein L32	17	2	8	2	15.5	protein metabolism;other metabolic processes	cytosol;translational apparatus	other molecular function	186	1	70.6	139.5	94.7	109.2	1.33307	High	Not Found	Peak Found	High	High	High
PF3D7_1028300	rRNA-processing protein EBP2, putative	4	1	1	1	37.7	RNA metabolism OR transcription;other metabolic processes;other biological processes	nucleus;other cell component		158.1	22.9	77.1	232.5	79.9	29.5	1.32468	Peak Found	Peak Found	Peak Found	High	Peak Found	Peak Found
PF3D7_1133800	RNA (uracil-5-)methyltransferase, putative	1	1	1	1	101.5	RNA metabolism OR transcription;other metabolic processes	other membranes	other molecular function	1	187.9	70.2	66.4	95.1	180.3	1.31918	Not Found	Peak Found	Peak Found	Peak Found	Peak Found	High
PF3D7_1142400	coproporphyrinogen-III oxidase	3	1	1	1	56.3	other metabolic processes	cytosol;other cell component	other molecular function	96.2	99.3	68	128.8	98.8	108.8	1.27666	Peak Found	Peak Found	Peak Found	Peak Found	High	Peak Found
PF3D7_0821700	60S ribosomal protein L22, putative	14	2	5	2	16.4	protein metabolism;other metabolic processes	cytosol;translational apparatus	nucleic acid binding activity;other molecular function	130.1	22.1	114.3	147.7	73.3	112.6	1.25178	Peak Found	Peak Found	High	High	High	Peak Found
PF3D7_1109400	essential nuclear protein 1, putative	18	6	14	6	51.7	RNA metabolism OR transcription;other metabolic processes	nucleus;other cell component	nucleic acid binding activity	105.7	60.5	101.1	120.9	137.8	74.1	1.24504	High	Peak Found	High	High	High	High
PF3D7_0422400	40S ribosomal protein S19	34	5	32	5	19.7	cell organization and biogenesis;protein metabolism;other metabolic processes	cytosol;translational apparatus	nucleic acid binding activity;other molecular function	81.5	100.3	87.3	118.9	116.4	95.5	1.22928	High	High	High	High	High	High
PF3D7_1451900	ribosome biogenesis protein TSR1, putative	18	13	32	13	120.6	RNA metabolism OR transcription;other metabolic processes;other biological processes	nucleus;other cell component	nucleic acid binding activity;other molecular function	87.8	70.5	111.1	103.3	166.9	60.4	1.22717	High	Peak Found	High	High	High	High
PF3D7_0705700	40S ribosomal protein S29, putative	31	4	11	4	6.4	protein metabolism;other metabolic processes	cytosol;translational apparatus	other molecular function	38.7	133.3	98.5	39.6	149.4	140.4	1.21774	High	High	High	High	High	High
PF3D7_1323400	60S ribosomal protein L23	25	5	43	5	22.1	cell organization and biogenesis;protein metabolism;other metabolic processes	cytosol;translational apparatus	nucleic acid binding activity;other molecular function	88.3	89	94.7	106.2	123	98.8	1.20588	High	High	High	High	High	High
PF3D7_1105400	40S ribosomal protein S4, putative	46	13	82	13	29.8	protein metabolism;other metabolic processes	cytosol;translational apparatus	nucleic acid binding activity;other molecular function	96.6	92.8	84.2	112.1	107	107.3	1.19298	High	High	High	High	High	High
PF3D7_1368400	ribosomal protein L1, putative	19	4	4	4	38.2		translational apparatus		40.9	138.2	95.2	59.9	132.1	133.7	1.18739	Peak Found	Peak Found	Peak Found	High	High	Peak Found
PF3D7_0317600	40S ribosomal protein S11, putative	33	5	22	5	18.7	protein metabolism;other metabolic processes	cytosol;translational apparatus	other molecular function	92.2	86.8	97	90.3	131.5	102.2	1.17391	High	High	High	High	High	High
PF3D7_0607000	translation initiation factor IF-2, putative	3	2	2	2	112.3	protein metabolism;other metabolic processes		nucleic acid binding activity;other molecular function	124	4	148.1	120.2	120.5	83.2	1.17313	Peak Found	Peak Found	Peak Found	High	High	Peak Found
PF3D7_1409600	conserved Plasmodium protein, unknown function	1	1	1	1	92.7		other membranes;other cell component	other molecular function	191.6	49.1	36.1	184.7	65.9	72.6	1.16763	Peak Found	Peak Found	Peak Found	High	Peak Found	Peak Found
PF3D7_0420400	ribosome-recycling factor	4	1	2	1	31.6	cell organization and biogenesis;protein metabolism;other metabolic processes	cytosol;mitochondrion	translation activity	193.3	83.1	1	145.7	104	73.9	1.16655	High	Peak Found	Not Found	Peak Found	High	Peak Found
PF3D7_0106700	small ribosomal subunit assembling AARP2 protein	12	15	30	15	166.8	RNA metabolism OR transcription;other metabolic processes;other biological processes	plasma membrane;other membranes;nucleus;other cell component	nucleic acid binding activity;other molecular function	88.3	84.6	104.8	88.4	135.1	98.8	1.1606	High	High	High	High	High	High
PF3D7_1027100	U3 small nucleolar ribonucleoprotein protein MPP10, putative	2	1	1	1	92.4	RNA metabolism OR transcription;other metabolic processes	nucleus;other cell component		146.1	57.1	76.7	183	82.9	54.3	1.14398	Peak Found	Peak Found	Peak Found	High	Peak Found	Peak Found
PF3D7_1358800	40S ribosomal protein S15	29	7	32	7	17.2	protein metabolism;other metabolic processes	cytosol;translational apparatus;nucleus	nucleic acid binding activity;other molecular function	96.8	81.1	102.3	103.2	122.4	94.2	1.14133	High	High	High	High	High	High
PF3D7_1424100	60S ribosomal protein L5, putative	18	4	4	4	34	cell organization and biogenesis;protein metabolism;other metabolic processes	cytosol;translational apparatus	nucleic acid binding activity;other molecular function	160.2	56.8	63.8	198.3	71.7	49.2	1.13675	Peak Found	Peak Found	Peak Found	High	Peak Found	Peak Found
PF3D7_1206000	shewanella-like protein phosphatase 2	8	2	5	2	35.7	protein metabolism;other metabolic processes	other cell component	other molecular function	31.7	175.3	74.3	44.1	86.3	188.5	1.13367	Peak Found	High	High	High	Peak Found	High
PF3D7_1323900	protein BCP1, putative	3	1	1	1	44.6				41.4	142.7	98.1	42.6	87.3	187.9	1.12615	Peak Found	Peak Found	Peak Found	Peak Found	High	Peak Found
PF3D7_0831400	Plasmodium exported protein, unknown function	7	2	4	2	36.4				169.8	41	72.9	194.3	63.1	58.8	1.11456	High	Peak Found	Peak Found	High	High	Peak Found
PF3D7_1037300	ADP/ATP transporter on adenylate translocase	4	1	1	1	33.7	transport	other membranes;mitochondrion	transporter activity	146.6	60.8	77.1	161.1	94.9	59.4	1.10861	Peak Found	Peak Found	Peak Found	High	Peak Found	Peak Found
PF3D7_1003500	40S ribosomal protein S20e, putative	11	1	5	1	13.5	protein metabolism;other metabolic processes	cytosol;translational apparatus	other molecular function	79.6	111	94.1	78.9	142.7	93.7	1.10748	Peak Found	Peak Found	High	High	High	High
PF3D7_1114200	GTPase-activating protein, putative	9	4	10	4	44.6	transport;other biological processes		enzyme regulator activity	70.4	135.1	80.3	66.5	133.3	114.5	1.09972	High	High	Peak Found	High	High	High
PF3D7_0519400	40S ribosomal protein S24	31	5	15	5	15.4	protein metabolism;other metabolic processes	cytosol;translational apparatus	other molecular function	100.3	74.4	111.8	112.8	113.6	87.1	1.09424	High	High	High	High	High	High
PF3D7_1036900	conserved Plasmodium protein, unknown function	1	1	3	1	192.6				102.1	106.1	78.4	88.6	126.6	98.1	1.09316	Peak Found	Peak Found	Peak Found	High	High	High
PF3D7_1421200	40S ribosomal protein S25	50	6	41	6	11.7	protein metabolism;other metabolic processes	cytosol;translational apparatus	other molecular function	95.3	98	93.6	101.9	101.1	110.2	1.09167	High	High	High	High	High	High
PF3D7_1342000	40S ribosomal protein S6	19	6	32	6	35.4	protein metabolism;other metabolic processes	cytosol;translational apparatus	other molecular function	163.3	63.5	60.6	188.2	61.3	63.2	1.08803	High	High	High	High	High	High
PF3D7_1110400	RNA-binding protein, putative	2	3	8	3	173.8			nucleic acid binding activity	156.2	70.8	61.7	100.7	115.5	95.1	1.07828	High	Peak Found	Peak Found	High	High	High
PF3D7_1117700	GTP-binding nuclear protein RAN/TC4	11	2	4	2	24.9	transport;other biological processes	nucleus;other cell component	other molecular function	115.6	85.5	90.3	145.1	91.1	72.4	1.05903	Peak Found	Peak Found	Peak Found	High	High	Peak Found
PF3D7_0528800	nucleolar preribosomal GTPase, putative	8	3	3	3	63.9		nucleus	other molecular function	168.4	36.9	86.1	181.2	104.2	23.2	1.05903	Peak Found	Peak Found	Peak Found	High	High	Peak Found
PF3D7_1108700	heat shock protein J2	6	2	3	2	62.3	stress response;other biological processes	other membranes	other molecular function	151.9	60.3	79.4	149.2	75.3	83.9	1.05761	Peak Found	Peak Found	Peak Found	High	High	High
PF3D7_1337300	exoribonuclease, putative	1	1	1	1	106.7	DNA metabolism;other metabolic processes		nucleic acid binding activity;other molecular function	127.7	85.7	78.6	175.1	66.1	66.8	1.05479	Peak Found	Peak Found	Peak Found	High	Peak Found	Peak Found
PF3D7_0629200	DnaJ protein, putative	25	9	26	9	44.6	stress response;other biological processes	other cell component	other molecular function	118.5	81.7	92.1	117.7	103.4	86.6	1.05269	High	High	High	High	High	High
PF3D7_0721600	40S ribosomal protein S5, putative	29	7	31	7	21.8	cell organization and biogenesis;protein metabolism;other metabolic processes	cytosol;translational apparatus	nucleic acid binding activity;other molecular function	29.9	172.4	90.7	25.1	138.7	143.2	1.04778	High	High	High	High	High	High
PF3D7_0914600	transcription elongation factor 1, putative	8	1	2	1	12.8	cell organization and biogenesis;protein metabolism;RNA metabolism OR transcription;other metabolic processes	nucleus	nucleic acid binding activity;other molecular function	58.1	136	100.1	81.1	123.7	101.1	1.03977	Peak Found	Peak Found	Peak Found	High	Peak Found	High
PF3D7_1432500	RNA methyltransferase, putative	2	1	1	1	51.8	RNA metabolism OR transcription;other metabolic processes		other molecular function	149.1	82.5	63.6	138.6	70	96.3	1.03286	High	Peak Found	Peak Found	Peak Found	Peak Found	Peak Found
PF3D7_1237200	conserved Plasmodium protein, unknown function	0	1	1	1	230.7	RNA metabolism OR transcription;other metabolic processes	other membranes;nucleus		149.1	82.5	63.6	138.6	70	96.3	1.03286	Peak Found	Peak Found	Peak Found	High	Peak Found	Peak Found
PF3D7_0322900	40S ribosomal protein S3A, putative	49	15	61	15	30	protein metabolism;other metabolic processes	cytosol;translational apparatus	other molecular function	57.1	128	110.8	62.1	127.5	114.5	1.02771	High	High	High	High	High	High
PF3D7_0813900	40S ribosomal protein S16, putative	44	6	38	6	16.3	protein metabolism;RNA metabolism OR transcription;other metabolic processes	cytosol;translational apparatus	nucleic acid binding activity;other molecular function	70.6	122.8	104.1	55.2	123.3	124	1.01681	High	High	High	High	High	High
PF3D7_1036600	conserved protein, unknown function	5	1	1	1	26.5				1	1	1	1	1	1	1	Not Found	Not Found	Not Found	High	Not Found	Not Found
PF3D7_0818900	heat shock protein 70	14	7	14	7	73.9	stress response;other biological processes	nucleus;other cell component	other molecular function	90.6	94.6	115	76.2	108.6	115	0.998668	High	High	High	High	High	High
PF3D7_0504400	ATP-dependent helicase, putative	4	3	5	3	87.5		nucleus;other cell component	nucleic acid binding activity;other molecular function	163.6	56.4	80.5	142.5	80.4	76.6	0.996672	High	Peak Found	Peak Found	High	High	High
PF3D7_0316800	40S ribosomal protein S15A, putative	13	2	3	2	14.9	protein metabolism;other metabolic processes	cytosol;translational apparatus	other molecular function	82	119.6	99.2	85.9	117	96.4	0.995013	Peak Found	Peak Found	Peak Found	Peak Found	High	High
PF3D7_0218400	ATP-dependent RNA helicase DDX47, putative	6	3	3	3	65.2	RNA metabolism OR transcription;other metabolic processes	nucleus	nucleic acid binding activity;other molecular function	204.7	34	63.1	209.3	34.7	54.1	0.98774	Peak Found	Peak Found	Peak Found	High	Peak Found	Peak Found
PF3D7_1465900	40S ribosomal protein S3	32	6	15	6	24.7	protein metabolism;other metabolic processes	cytosol;translational apparatus;nucleus	nucleic acid binding activity;other molecular function	75.9	126.3	99.8	84.3	118.3	95.4	0.986755	High	High	High	High	High	High
PF3D7_0312800	60S ribosomal protein L26, putative	26	3	30	3	14.8	protein metabolism;other metabolic processes;other biological processes	cytosol;translational apparatus	nucleic acid binding activity;other molecular function	137.3	65.9	99.4	108.1	113.4	75.9	0.982816	High	High	High	High	High	High
PF3D7_1242700	40S ribosomal protein S17, putative	41	6	30	6	16.1	protein metabolism;other metabolic processes	cytosol;mitochondrion;translational apparatus	other molecular function	94.9	94.7	115	83.6	111.2	100.7	0.970125	High	High	High	High	High	High
PF3D7_0618300	60S ribosomal protein L27a, putative	21	5	22	5	16.7	protein metabolism;other metabolic processes	cytosol;translational apparatus	other molecular function	107.1	87.9	110.2	99.1	103.2	92.5	0.965924	High	High	High	High	High	High
PF3D7_0516200	40S ribosomal protein S11	49	8	51	8	16.1	protein metabolism;other metabolic processes	translational apparatus;other cell component	other molecular function	97.6	81.5	126.3	82.2	114.5	97.9	0.964637	High	High	High	High	High	High
PF3D7_1130700	structural maintenance of chromosomes protein 1, putative	1	1	2	1	214.5	cell cycle OR cell proliferation;cell organization and biogenesis	nucleus;other cell component	nucleic acid binding activity;other molecular function	96.4	102.8	106.6	113.2	100.4	80.6	0.962067	Peak Found	Peak Found	Peak Found	High	Peak Found	High
PF3D7_1230800	pre-mRNA-splicing regulator WTAP, putative	2	1	2	1	71.3	RNA metabolism OR transcription;other metabolic processes;other biological processes	nucleus		101.8	137.7	66.4	89.5	93.7	110.9	0.961425	Peak Found	Peak Found	Peak Found	High	High	Peak Found
PF3D7_1010700	dolichyl-phosphate-mannose--protein mannosyltransferase, putative	23	4	18	4	25.7	protein metabolism;other metabolic processes		other molecular function	122.7	69.4	115.3	137.2	83.8	71.7	0.95218	High	High	High	High	High	High
PF3D7_1248700	conserved Plasmodium protein, unknown function	1	1	1	1	231.2				213.9	51.3	42.5	199.7	44.5	48.3	0.950601	Peak Found	Peak Found	Peak Found	High	Peak Found	Peak Found
PF3D7_0617800	histone H2A	17	2	9	2	14.1	cell organization and biogenesis	nucleus;other cell component	nucleic acid binding activity;other molecular function	132.1	97.9	78.2	102.4	59.7	129.8	0.947112	High	Peak Found	High	High	High	High
PF3D7_0905400	high molecular weight rhoptry protein 3	2	1	1	1	104.8	other biological processes	other cell component		71.3	167.8	71.7	45.6	55.6	187.9	0.93018	Peak Found	Peak Found	Peak Found	Peak Found	Peak Found	High
PF3D7_1331800	60S ribosomal protein L23, putative	13	2	7	2	15	protein metabolism;other metabolic processes	cytosol;translational apparatus	nucleic acid binding activity;other molecular function	67.9	117	127.3	66.7	113.3	107.7	0.921525	High	High	Peak Found	High	High	High
PF3D7_0719600	60S ribosomal protein L11a, putative	17	3	11	3	20.2	protein metabolism;other metabolic processes	cytosol;translational apparatus	nucleic acid binding activity;other molecular function	148.4	84.2	81.5	124.7	81.4	80	0.910856	High	High	High	High	High	High
PF3D7_1010600	eukaryotic translation initiation factor 2 subunit beta	6	1	1	1	25.3	cell organization and biogenesis;protein metabolism;other metabolic processes	other cell component	nucleic acid binding activity;other molecular function	82.7	110.9	121.6	97.5	105.6	81.6	0.903236	Peak Found	Peak Found	Peak Found	Peak Found	High	Peak Found
PF3D7_1130100	60S ribosomal protein L38	24	2	4	2	10.3	cell organization and biogenesis;protein metabolism;other metabolic processes	cytosol;translational apparatus	other molecular function	129.1	86	100.4	70.8	127.3	86.4	0.901743	Peak Found	Peak Found	Peak Found	High	High	High
PF3D7_0210900	conserved Plasmodium protein, unknown function	6	1	3	1	32.5				163.4	89.9	64.1	116.5	66.8	99.3	0.890359	Peak Found	Peak Found	Peak Found	High	High	High
PF3D7_1002400	transformer-2 protein homolog beta, putative	6	1	4	1	30			nucleic acid binding activity	207.7	51.6	61.3	78.8	93.8	107	0.872115	High	Peak Found	High	High	Peak Found	High
PF3D7_1216300	signal recognition particle subunit SRP19	15	2	3	2	18	cell organization and biogenesis;transport	other membranes;ER/Golgi;translational apparatus;nucleus;other cell component	nucleic acid binding activity	119.7	97.5	103.9	125.5	71.9	81.5	0.868577	Peak Found	Peak Found	Peak Found	High	High	Peak Found
PF3D7_0503800	60S ribosomal protein L31	12	1	2	1	14.1	protein metabolism;other metabolic processes	cytosol;translational apparatus	other molecular function	85.4	153.4	82.6	73.3	109.8	95.5	0.866833	Peak Found	Peak Found	Peak Found	Peak Found	High	Peak Found
PF3D7_1447000	40S ribosomal protein S5	6	1	1	1	29.9	protein metabolism;other metabolic processes	cytosol;translational apparatus	nucleic acid binding activity;other molecular function	40.9	94.1	188.4	109.6	88.2	78.8	0.855288	Peak Found	Peak Found	Peak Found	High	Peak Found	Peak Found
PF3D7_0532400	lysine-rich membrane-associated PHISTb protein	4	1	1	1	61		other membranes;other cell component		185.6	51.3	86.8	91.9	95.1	89.4	0.853877	Peak Found	Peak Found	Peak Found	Peak Found	High	Peak Found
PF3D7_1105100	histone H2B	21	2	11	2	13.1	cell organization and biogenesis	nucleus;other cell component	nucleic acid binding activity;other molecular function	122.2	125.1	76.8	111.4	45.1	119.4	0.85128	High	High	Peak Found	High	High	High
PF3D7_0318900	conserved protein, unknown function	3	1	1	1	53.1		other membranes;ER/Golgi	other molecular function	147.2	64.6	115.5	174.2	58.8	39.6	0.832875	Peak Found	Peak Found	Peak Found	Peak Found	High	Peak Found
PF3D7_0516900	60S ribosomal protein L2	19	5	22	5	28	protein metabolism;other metabolic processes	cytosol;translational apparatus	nucleic acid binding activity;other molecular function	141.8	106.6	81.4	93.4	87.6	89.1	0.818981	High	High	High	High	High	High
PF3D7_0929400	high molecular weight rhoptry protein 2	6	6	9	6	162.6		other cell component		83	138.1	110.1	65.5	89.4	114	0.811896	Peak Found	Peak Found	Peak Found	High	High	High
PF3D7_0817900	high mobility group protein B2	14	1	11	1	11.5	other biological processes	cytosol;other cell component	nucleic acid binding activity	81.4	130.4	119.5	77.1	82.5	109.2	0.811349	High	High	High	High	High	High
PF3D7_0520000	40S ribosomal protein S9, putative	36	8	44	8	22.1	protein metabolism;other metabolic processes;other biological processes	cytosol;translational apparatus	nucleic acid binding activity;other molecular function	127.3	105.5	99.6	92.6	97.5	77.5	0.805054	High	High	High	High	High	High
PF3D7_1357000	elongation factor 1-alpha	12	4	10	4	48.9	protein metabolism;other metabolic processes	other cell component	nucleic acid binding activity;other molecular function	130	100.4	102.9	92.6	80.1	94.1	0.80048	Peak Found	High	High	High	High	High
PF3D7_1225500	small subunit rRNA processing factor, putative	4	1	3	1	52.5	RNA metabolism OR transcription;other metabolic processes	nucleus;other cell component	nucleic acid binding activity;other molecular function	137.4	69.1	128.6	96.1	168.8	1	0.793494	Peak Found	Peak Found	High	High	High	Not Found
PF3D7_0522300	18S rRNA (guanine-N(7))-methyltransferase, putative	6	1	1	1	31.6	RNA metabolism OR transcription;other metabolic processes	nucleus;other cell component	other molecular function	104.4	107.8	122.6	100.2	101.7	63.3	0.792115	Peak Found	Peak Found	Peak Found	Peak Found	High	Peak Found
PF3D7_1460700	60S ribosomal protein L27	8	1	2	1	16.7	protein metabolism;other metabolic processes	cytosol;translational apparatus	other molecular function	218.1	43.7	74	143.8	71.6	48.9	0.787076	Peak Found	Peak Found	Peak Found	High	High	Peak Found
PF3D7_1354600	60S ribosomal protein L7-2, putative	13	3	4	3	31	RNA metabolism OR transcription;other metabolic processes	cytosol;translational apparatus	nucleic acid binding activity;other molecular function	174.1	60.9	100.9	114.3	89.5	60.3	0.786246	Peak Found	Peak Found	High	High	High	Peak Found
PF3D7_1126200	40S ribosomal protein S18, putative	32	4	18	4	17.9	protein metabolism;other metabolic processes	cytosol;translational apparatus	nucleic acid binding activity;other molecular function	91.7	127.2	117.9	63.5	102.4	97.3	0.781473	High	High	High	High	High	High
PF3D7_1309100	60S ribosomal protein L24, putative	7	1	3	1	19.2	cell organization and biogenesis;protein metabolism;other metabolic processes	cytosol;translational apparatus	nucleic acid binding activity;other molecular function	151.8	94.3	91.2	72.3	101.5	88.8	0.778535	Peak Found	Peak Found	Peak Found	High	High	High
PF3D7_1247900	U3 small nucleolar RNA-associated protein 11, putative	6	1	1	1	25.7	RNA metabolism OR transcription;other metabolic processes	nucleus;other cell component		216.1	43.2	78.2	84.1	93.9	84.5	0.777778	Peak Found	Peak Found	Peak Found	High	Peak Found	Peak Found
PF3D7_0603000	SDE2 domain-containing protein, putative	5	2	5	2	69.6	cell cycle OR cell proliferation	nucleus		152.1	100.3	88.3	104.1	79.3	75.8	0.760787	High	Peak Found	Peak Found	High	High	High
PF3D7_1354300	large subunit rRNA methyltransferase, putative	3	3	3	3	120.2	RNA metabolism OR transcription;other metabolic processes	nucleus;other cell component	other molecular function	293.4	8.1	39.6	193.6	47.3	17.9	0.758722	Peak Found	Peak Found	Peak Found	High	Peak Found	Peak Found
PF3D7_0724900	kinesin-20, putative	0	1	1	1	223.4	transport;other biological processes	cytoskeleton	cytoskeletal activity;other molecular function	201.2	51.1	88.9	108.1	88.9	61.8	0.758499	High	Peak Found	Peak Found	Peak Found	Peak Found	Peak Found
PF3D7_0417800	cdc2-related protein kinase 1	2	1	1	1	83.5	protein metabolism;other metabolic processes;other biological processes	nucleus	kinase activity;other molecular function	118.6	110.9	114.2	83.3	93.3	79.7	0.745708	Peak Found	Peak Found	Peak Found	Peak Found	High	Peak Found
PF3D7_1021500	ATP-dependent RNA helicase ROK1, putative	10	6	11	6	79.8	RNA metabolism OR transcription;other metabolic processes		nucleic acid binding activity;other molecular function	121.6	124.1	99.3	106.4	77.7	70.9	0.73913	Peak Found	High	High	High	High	Peak Found
PF3D7_1408600	40S ribosomal protein S8e, putative	44	8	60	8	25	protein metabolism;RNA metabolism OR transcription;other metabolic processes	cytosol;translational apparatus	other molecular function	100.6	128.6	117.5	72.7	96.4	84.2	0.730603	High	High	High	High	High	High
PF3D7_1476300	Plasmodium exported protein (PHISTb), unknown function	18	8	31	8	68.1		other membranes		26.2	189.2	134.7	21.4	76.8	151.7	0.713796	Peak Found	High	High	High	High	High
PF3D7_0925200	ribosomal RNA-processing protein 8, putative	6	2	2	2	49.2	RNA metabolism OR transcription;other metabolic processes	nucleus	other molecular function	236.9	11.3	103.2	128.7	65.4	54.4	0.707171	Peak Found	Peak Found	Peak Found	High	Peak Found	Peak Found
PF3D7_1104200	chromatin remodeling protein	3	4	5	4	167.3	cell organization and biogenesis;other biological processes	nucleus	nucleic acid binding activity;other molecular function	258.3	44.9	49.6	150.2	40.5	56.5	0.70068	High	Peak Found	Peak Found	High	Peak Found	Peak Found
PF3D7_0812500	RNA-binding protein, putative	1	1	2	1	117	protein metabolism;other metabolic processes;other biological processes	nucleus	nucleic acid binding activity;other molecular function	83.5	167.5	101.8	48.3	79.4	119.5	0.70068	Peak Found	Peak Found	Peak Found	High	High	Peak Found
PF3D7_1407100	rRNA 2'-O-methyltransferase fibrillarin, putative	21	4	4	4	34.1	cell organization and biogenesis;protein metabolism;RNA metabolism OR transcription;other metabolic processes	nucleus;other cell component	nucleic acid binding activity;other molecular function	141.2	116.8	95.8	87.3	77.8	81.1	0.695873	Peak Found	Peak Found	Peak Found	High	Peak Found	Peak Found
PF3D7_1317800	40S ribosomal protein S19	32	3	30	3	16.8	cell organization and biogenesis;protein metabolism;other metabolic processes	cytosol;translational apparatus	nucleic acid binding activity;other molecular function	87.4	145.2	121.3	70.2	88.9	87	0.695394	High	High	High	High	High	High
PF3D7_1302800	40S ribosomal protein S7, putative	34	7	33	7	22.5	protein metabolism;RNA metabolism OR transcription;other metabolic processes;other biological processes	cytosol;translational apparatus;other cell component	other molecular function	143.1	116.1	97.4	88.6	76.4	78.4	0.682557	High	High	High	High	High	High
PF3D7_1027300	peroxiredoxin	36	9	80	9	43.9	stress response;other biological processes	nucleus;other cell component	other molecular function	165.6	71.8	125.2	110.2	64.7	62.5	0.654716	High	High	High	High	High	High
PF3D7_1019400	60S ribosomal protein L30e, putative	27	2	7	2	11.8	protein metabolism;other metabolic processes	cytosol;translational apparatus	nucleic acid binding activity;other molecular function	133.2	116.6	114.5	92.9	70.4	72.4	0.646994	High	High	Peak Found	High	High	High
PF3D7_0217800	40S ribosomal protein S26	22	2	11	2	12.5	protein metabolism;other metabolic processes	cytosol;translational apparatus	nucleic acid binding activity;other molecular function	64	159.9	145.3	45	95.6	90.1	0.624865	High	High	High	High	High	High
PF3D7_0818200	14-3-3 protein	7	1	1	1	30.2		nucleus;other cell component	other molecular function	112.9	84.1	180.1	66.9	48.5	107.4	0.590825	Peak Found	Peak Found	High	Peak Found	Peak Found	Peak Found
PF3D7_1012900	autophagy-related protein 18	3	1	1	1	43.5	cell organization and biogenesis;protein metabolism;other metabolic processes	other membranes;cytosol	other molecular function	193.4	111.6	72.3	107.4	55	60.2	0.589981	Peak Found	Peak Found	Peak Found	High	Peak Found	Peak Found
PF3D7_1142500	60S ribosomal protein L28	10	1	6	1	14.4		cytosol;translational apparatus		119.2	130.7	134.4	96.7	64.8	54.1	0.56102	High	High	High	High	High	High
PF3D7_1317400	zinc finger protein, putative	7	1	4	1	23.2			other molecular function	110.7	121.4	157.6	87.9	77.3	45.1	0.539646	Peak Found	High	High	High	High	Peak Found
PF3D7_1117400	conserved Plasmodium protein, unknown function	4	1	1	1	44.6		other membranes		1	395.1	1	1	78.4	126.5	0.518509	Not Found	Peak Found	Not Found	Not Found	Peak Found	High
PF3D7_1365900	ubiquitin-60S ribosomal protein L40	20	2	3	2	14.6	protein metabolism;other metabolic processes	cytosol;translational apparatus;nucleus;other cell component	other molecular function	247.5	12.8	164	154.8	9.4	11.4	0.413858	Peak Found	Peak Found	High	High	Peak Found	Peak Found
PF3D7_1028100	protoporphyrinogen oxidase	2	1	5	1	72.2	other metabolic processes	other membranes;mitochondrion	other molecular function	139.3	170.7	125.3	26.8	60.7	77.2	0.37836	High	High	High	High	High	Peak Found
