# Supplementary material for: Short tandem repeat polymorphism in the promoter region of cyclophilin 19B drives its transcriptional upregulation and contributes to drug resistance in the malaria parasite Plasmodium falciparum
Source: PLoS Pathog. 2023 Jan 25;19(1):e1011118. doi: 10.1371/journal.ppat.1011118 (PMC9901795; doi:10.1371/journal.ppat.1011118)
Supplement: S2 Data — All short tandem repeats polymorphic variants called from examined cyclophilin locus from TRACI WGS, TRACII WGS, and TRACII AmpliSeq datasets. (XLSX) [file ppat.1011118.s012.xlsx]

## Sheet: TRACI WGS
Chromosome	Pf3D7_11_v3
Location	591054
Ref allele	TTATATATATATATATATA
Alt allele	TTATATATATATATATATATA,TTATA,TTATATA,TTATATATA,TTATATATATATA,TTATATATATA,TTATATATATATATA,TTA,TTATATATATATATATA,TTATATATATATATATATATATA,T,TTATATATATATATATATATATATATATA
Sample	genotype recoded	Cyp19B expression	Parasite clearnce half life
PD0459-Cx	0	-0.0624539	8.34476
PD0460-C	0	0.134441	5.731
PD0462-C	-4	0.535875	7.80254
PD0467-C	-16	-0.687556	3.82879
PD0468-C	-12	0.0216335	6.6179
PD0469-C	2	-0.418855	3.18266
PD0471-C	-4	0.0923834	5.61023
PD0472-C	-8	-0.712555	3.00078
PD0473-C	-12	0.31251	6.6719
PD0474-C	-6	0.572524	2.69931
PD0475-C	0	-0.134985	4.07704
PD0477-C	-12	0.179217	7.66747
PD0478-C	2	0.412499	4.52295
PD0479-C	-12	0.076225	3.12319
PD0480-C	-8	-0.357598	8.41343
PD0481-C	2	0.28767	7.30148
PD0482-C	0	0.224185	4.44951
PD0483-C	-2	0.509646	4.29762
PD0484-C	0	-0.00553765	4.59567
PD0485-C	0	-0.577085	5.96823
PD0487-C	-2	-0.080562	4.38174
PD0489-C	0	-0.197873	3.20938
PD0490-C	0	0.120528	2.98235
PD0492-C	-6	0.25276	4.82002
PD0493-C	-8	5.22482	2.59512
PD0494-C	0	-0.343314	-
PD0496-C	-6	-0.10512	6.62536
PD0497-C	-12	0.238545	6.36542
PD0499-C	-14	1.04723	7.48251
PD0500-C	-14	0.424012	8.52437
PD0501-C	-14	1.38882	4.8163
PD0502-C	0	0.772024	3.84207
PD0503-C	0	-0.637805	5.79362
PD0504-C	-8	-0.393638	4.51798
PD0505-C	-8	0.329702	4.48235
PD0506-C	-8	0.00119181	6.36153
PD0507-C	0	-0.169099	2.73936
PD0508-C	-8	-0.733578	7.19873
PD0510-C	0	-0.588087	5.06616
PD0511-C	-6	0.0515614	2.45292
PD0512-C	-6	0.0947475	5.45816
PD0513-C	-4	-0.164479	5.75736
PD0516-C	0	0.764879	7.01228
PD0517-C	-6	0.745207	6.19274
PD0518-C	-6	0.254783	5.87599
PD0520-C	-6	0.0312677	4.48521
PD0521-C	-8	-0.298546	5.46818
PD0522-C	-8	0.100809	2.39342
PD0523-C	-8	0.159641	7.12149
PD0524-C	-6	-0.19442	4.55011
PD0525-C	-2	0.213756	9.1261
PD0526-C	-6	-0.262234	4.44045
PD0527-C	0	-0.252438	4.25558
PD0528-C	-8	0.0515568	6.18269
PD0529-C	-8	0.137583	8.84815
PD0530-C	-2	0.210386	4.98767
PD0531-C	-6	0.0497189	4.15387
PD0532-C	-4	0.230332	2.75113
PD0533-C	2	0.161223	5.32165
PD0534-C	-6	0.987689	4.59124
PD0535-C	-4	-0.0139558	10.0599
PD0536-C	-8	0.0656355	3.0824
PD0537-C	-6	-0.00967596	6.16637
PD0538-C	-6	0.333939	8.15384
PD0539-C	0	0.01412	4.41862
PD0540-C	-6	0.167115	6.01888
PD0541-C	-8	0.157348	3.33773
PD0543-C	-6	0.228558	2.32336
PD0544-C	-6	-0.0240586	4.4184
PD0547-C	-6	0.411947	6.1915
PD0548-C	-4	-0.512724	5.53979
PD0549-C	2	0.466798	6.77527
PD0550-C	-2	-0.107365	1.66737
PD0552-C	-6	-0.53348	6.10934
PD0553-C	-6	-0.630893	5.39936
PD0555-C	-4	-0.803553	2.49727
PD0557-C	-6	-0.0919853	4.59223
PD0559-C	-4	0.188835	8.954
PD0561-C	-6	0.285064	2.57392
PD0564-C	-4	-0.426471	7.88992
PD0565-C	-4	0.00663932	6.16437
PD0566-C	-6	2.33774	8.09614
PD0567-C	0	-0.787006	3.77986
PD0569-C	2	0.325176	6.42734
PD0570-C	-2	-0.232346	7.61911
PD0571-C	-6	-0.222849	6.51831
PD0572-C	-6	-0.663049	5.64998
PD0574-C	-8	-0.399784	3.70645
PD0575-C	4	-0.469108	6.15697
PD0577-C	-4	-0.779351	7.23836
PD0578-C	-6	-1.1252	6.09729
PD0579-C	4	-0.627381	10.8554
PD0580-C	4	0.15076	8.849
PD0581-C	0	-0.732176	6.29267
PD0582-C	-2	-0.677273	3.45487
PD0584-C	-14	0.46209	6.25704
PD0585-C	-4	-0.504115	3.2498
PD0586-C	-2	-0.876422	2.35589
PD0587-C	-14	0.606818	9.4773
PD0589-C	-6	-0.67747	3.49721
PD0590-C	-8	-0.358518	5.16236
PD0592-C	2	-0.658623	8.639
PD0632-C	0	0.0142709	2.837
PD0658-C	0	-0.635022	7.05261
PD0659-C	0	-0.111929	4.34066
PD0662-C	0	0.00902262	5.27106
PD0663-C	-	-0.472873	6.85211
PD0664-C	0	0.209905	1.56729
PH0505-C	-8	0.243255	1.58383
PH0513-C	0	0.528881	3.00821
PH0517-C	-10	1.08157	2.9073
PH0518-C	-4	-0.550329	3.64341
PH0519-C	-14	0.0707024	3.86147
PH0520-C	0	0.407274	6.67728
PH0521-C	-14	-0.209541	3.82463
PH0523-C	0	-0.356179	7.43968
PH0524-C	4	-0.305329	7.5137
PH0532-C	4	2.03309	8.69565
PH0545-C	-14	1.76935	2.36814
PH0547-C	-14	1.26025	6.30937
PH0548-C	-12	0.15969	5.79812
PH0549-C	2	-0.606283	5.40633
PH0551-C	-4	-1.30586	5.80606
PH0553-C	-14	0.761502	8.38125
PH0554-C	-14	0.454379	11.8392
PH0555-C	-14	0.721878	1.9124
PH0556-C	-	0.892274	8.62512
PH0557-C	-14	0.735849	1.69209
PH0559-C	-14	1.18784	6.04266
PH0561-C	-14	0.106361	5.22115
PH0563-C	-12	-0.721843	5.62601
PH0564-C	-14	1.63312	2.63226
PH0565-C	-14	0.517252	4.56137
PH0568-C	0	-0.89998	6.21546
PH0569-C	-14	0.50016	2.45028
PH0571-C	0	-1.35645	3.17574
PH0572-C	-14	1.63596	7.71733
PH0573-C	0	-0.314006	6.51669
PH0574-C	0	0.0913116	3.61831
PH0576-C	0	-0.894468	5.98621
PH0579-C	0	0.496264	3.90469
PH0584-C	-14	0.591257	8.68465
PH0585-C	-8	-0.219405	3.37912
PH0589-C	-4	-0.163199	3.24023
PH0590-C	0	-0.206481	2.35191
PH0592-C	0	-0.563714	2.773
PH0594-C	-6	-0.315265	2.74732
PH0595-C	0	-0.258038	5.29473
PH0596-C	-4	0.124101	7.25503
PH0597-C	-8	-0.248458	2.48078
PH0598-C	0	-0.249499	4.19636
PH0599-C	0	0.364057	2.83579
PH0600-C	0	0.113816	4.49047
PH0601-C	-6	-0.438667	2.93834
PH0602-C	-	0.190647	9.56304
PH0603-C	-8	-0.381291	1.48608
PH0604-C	-8	0.266481	2.06174
PH0605-C	-4	-0.856797	3.40259
PH0614-C	-4	0.370269	2.46854
PH0623-C	-12	-0.18324	3.13331
PH0626-C	-4	0.295117	8.56965
PH0628-C	-12	-0.0421976	3.37472
PH0629-C	-16	-0.482559	3.05724
PH0631-C	-8	0.258567	2.35981
PH0632-C	-4	0.13192	3.24092
PH0633-C	0	-0.548952	3.08862
PH0634-C	0	0.12968	2.97159
PH0635-C	0	0.0664133	3.09587
PH0636-C	-6	-0.147161	3.82872
PH0638-C	0	-0.168842	5.52524
PH0639-C	-8	-0.539736	4.96124
PH0640-C	-8	-0.0912891	3.32829
PH0641-C	0	-0.645359	3.5732
PH0642-C	0	0.0814137	2.66349
PH0643-C	-6	0.37755	3.63399
PH0645-C	-8	0.321836	2.31218
PH0646-C	0	-0.0977655	3.38736
PH0647-C	4	0.0219822	3.1993
PH0648-C	-	-0.00641888	2.3744
PH0650-C	0	0.23559	3.43959
PH0676-C	-14	1.03603	7.79925
PH0677-C	-12	-0.726887	5.9473
PH0678-C	-14	0.802264	4.01997
PH0682-C	-14	0.737817	6.83924
PH0683-C	-14	-0.164985	4.61866
PH0687-C	4	0.784736	5.42302
PH0694-C	-14	1.18309	5.20951
PH0702-C	-14	0.763856	5.26095
PH0709-C	-14	0.697322	3.32909
PH0712-C	-14	0.964979	6.67858
PH0713-C	-6	-0.220283	6.27084
PH0715-C	-14	0.481175	7.2875
PH0719-C	-14	0.187252	7.0563
PH0723-C	-14	0.738293	6.2286
PH0724-C	-14	0.902649	5.60461
PH0726-Cx	-	0.398801	3.66605
PH0727-C	0	0.55456	1.77315
PH0728-C	-4	0.146827	5.52848
PH0729-C	-16	-0.373409	3.23203
PH0733-C	-16	-0.140409	2.92915
PH0736-C	-16	0.123745	5.82926
PH0737-C	0	-0.555441	1.7262
PH0741-C	0	-0.174655	2.29109
PH0747-Cx	-8	0.198118	3.48202
PH0753-Cx	2	-0.106283	10.0262
PH0761-C	-8	-0.386405	3.64786
PH0766-Cx	-12	0.544677	2.19839
PH0773-Cx	0	0.77612	2.12299
PH0775-Cx	-10	0.549436	2.29927
PH0779-Cx	-6	0.970452	3.18813
PH0785-Cx	-	0.478984	3.02943
PH0794-C	-4	0.317993	3.20178
PH0797-C	-4	-0.513806	3.02922
PH0802-C	-12	0.130038	2.52633
PH0815-C	-4	-0.157418	3.00092
PH0817-C	-4	-0.129168	4.36731
PH0818-C	-14	1.0519	5.42
PH0821-C	-12	-0.06014	7.1979
PH0823-C	-12	-1.27136	5.46001
PH0824-C	-14	0.449605	-
PH0828-C	-12	-0.706169	6.06992
PH0829-C	-4	-1.39768	6.09871
PH0831-C	-14	0.930796	-
PH0835-C	-14	0.514376	7.0121
PH0840-C	-12	-0.422131	4.36434
PH0841-C	-	-1.44801	5.29389
PH0842-C	-14	1.06779	6.94505
PH0845-C	-14	1.50653	7.3073
PH0847-C	-14	0.659682	7.72591
PH0849-C	0	-0.213475	2.79995
PH0851-C	-14	0.596176	5.07587
PH0852-C	0	-0.0635309	6.03104
PH0853-C	0	0.0350464	8.45781
PH0866-C	-4	-0.428675	2.76757
PH0871-C	-4	-0.49336	4.2676
PH0872-C	-16	-0.977525	2.76912
PH0876-C	-16	-0.230045	4.16059
PH0877-C	0	0.0518889	3.66294
PH0878-C	0	-0.549321	3.0865
PH0879-C	-8	-0.776584	5.99206
PH0880-C	-6	-0.382128	1.7144
PH0886-C	-14	1.5252	3.56736
PH0887-C	4	-0.0860532	7.59986
PH0889-C	-14	0.748871	6.46253
PH0890-C	-14	0.803583	5.75137
PH0891-Cx	-14	0.370313	3.23269
PH0892-C	-4	-0.414831	5.29783
PH0894-C	-4	-0.160672	6.01227
PH0898-C	0	0.0155203	4.76134
PH0899-C	-14	0.171889	7.60414
PH0900-C	-14	-0.400038	7.93703
PH0908-C	-14	-1.23832	6.98728
PH0915-C	-14	-0.0542143	8.23515
PH0916-C	-14	1.154	7.17965
PH0917-Cx	0	0.681082	2.89394
PH0925-C	-8	-0.606823	3.05294
PH0927-C	-10	-0.660024	3.65185
PH0928-C	2	-0.50684	2.28654
PH0931-C	-16	-0.736357	2.87053
PH0933-C	0	-0.536733	3.01427
PH0935-C	-8	-0.196095	4.48161
PH0984-C	-4	-0.954562	1.4664
PH0985-C	-6	-0.544952	2.65118
PH0986-C	-14	0.310621	4.75092
PH0987-C	-14	0.543277	7.55296
PH0989-C	-14	-0.650171	8.20303
PH0990-C	-14	-1.50515	6.07056
PH0994-C	-14	-0.599077	7.5399
PH1000-C	-10	-0.486367	2.37386
PH1001-C	-14	0.248846	7.81042
PH1002-C	-14	-0.694075	8.72528
PR0115-C	2	0.446544	0.684532
PR0116-C	-2	-0.236519	2.08183
PR0117-C	-6	-0.0121994	2.44527
PR0119-C	0	0.575312	1.37259
PR0120-C	-12	0.429391	2.36555
PR0129-C	-	0.132836	2.76078
PR0130-C	-	-0.365152	3.43504
PR0132-C	-	-1.24015	3.21344
PR0133-C	-8	-0.659544	4.43622
PR0134-C	-8	-0.202237	5.42732
PR0135-C	0	-0.2792	2.53363
PR0138-C	-8	-0.843268	3.00157
PR0142-C	0	-0.190888	3.00829
PR0145-C	-	-0.902744	1.58745
PR0147-C	-6	-0.751915	3.3219
PR0148-C	-12	-0.337984	4.26479
PR0150-C	-10	-1.17006	2.63257
PR0151-C	0	-0.252575	3.54613
PR0157-C	0	-0.995578	2.95154
PR0159-C	-	-0.176866	2.71933
PR0160-C	-8	1.22368	3.49398
PR0162-C	0	-0.457026	3.22069
PR0163-C	-6	-0.838542	2.90668
PR0166-C	-16	-0.527962	1.59094
PV0248-C	4	0.120701	2.45572
PV0249-Cx	0	0.793503	6.04707
PV0250-C	0	-0.483235	3.07959
PV0252-C	0	-0.0387973	3.49985
PV0254-C	-4	0.0591704	2.67458
PV0256-C	-4	-0.0516507	2.78903
PV0257-C	-	0.577473	2.42312
PV0259-C	0	-0.181687	6.70356
PV0261-C	0	-0.146153	1.81076
PV0263-C	-8	-0.395237	3.46399
PV0264-C	0	0.498393	2.72984
PV0266-C	-4	-0.347219	4.92835
PV0267-C	-6	-0.142987	4.56089
PV0268-C	-8	-0.096153	3.35636
PV0269-C	-6	-0.141809	8.26067
PV0271-C	-12	0.0961922	3.23859
PV0272-C	0	0.103299	2.40094
PV0273-C	0	-0.214508	5.29618
PV0276-C	0	0.258161	1.77272
PV0277-C	-4	0.160863	6.61955
PV0278-C	0	-0.272728	5.37923
PV0279-C	0	0.041287	2.28918
PV0281-C	2	-0.0752008	6.59839
PV0283-C	0	-0.101304	6.09368
PV0285-C	0	-0.315699	7.03033
PV0287-C	-2	0.140354	4.91358
PV0289-C	0	0.180537	1.00494
PV0290-C	0	0.428298	6.86756
PV0291-C	0	0.239152	1.45094
PV0292-C	0	0.45314	6.52409
PV0293-C	0	0.271793	2.04264
PV0294-C	0	1.13917	1.58618
PV0297-C	0	0.179537	1.27419
PV0298-C	-14	2.23929	3.05235
PV0299-C	0	-0.0747023	8.24353
PV0300-C	0	-0.502247	6.4457
PV0301-C	0	-0.367548	2.03494
PV0302-C	0	0.33878	2.79296
PV0303-C	-4	0.295842	2.88321
PV0304-C	0	-0.370399	1.64524
PV0305-C	-10	-0.431191	3.3118
PV0306-C	-12	0.327918	5.16598
PV0308-Cx	0	0.507073	1.7015
PV0310-C	-6	-0.306082	1.56584
PV0311-C	4	0.123387	2.1375
PV0312-C	0	0.0128046	7.15308
PV0313-C	0	0.531955	2.00459
PV0314-C	0	-0.270585	3.41502
PV0315-Cx	0	-0.177402	4.30813
PV0317-C	-	-0.248133	2.12308
PV0318-C	0	-0.399332	8.68421
PV0319-C	2	0.748806	1.65891
PV0320-C	0	-0.279638	4.26265
PV0321-C	-2	0.997982	4.83022
PV0322-C	0	-0.314894	8.27157
PV0323-C	10	-0.137482	4.58039
PV0324-C	0	-0.143374	8.94697
PV0325-C	0	0.299415	2.82278
PV0326-C	10	-0.0484577	4.20235
PV0328-C	0	-0.266122	2.02478
PV0329-C	-	-0.0564401	2.7066
PV0330-C	-4	0.0570395	2.72867
PV0331-Cx	0	-0.0544192	1.88343
PV0333-C	0	0.371439	5.53843
PV0335-C	0	0.181329	3.94546
PV0336-C	0	0.550778	3.7714
PV0338-C	0	-0.262218	1.34529
PV0340-C	0	-0.324903	8.50305
PV0343-C	-4	-0.236976	7.26403
PV0345-C	-	0.227533	3.11038
PV0347-C	0	1.02042	2.48285
PV0355-C	0	0.563271	8.56971
PV0358-C	0	1.00738	1.146
QC0164-C	2	0.192346	2.55667
QC0165-C	0	-0.134151	7.97163
QC0166-C	-12	0.447847	4.09795
QC0167-C	-6	0.228751	4.14065
QC0168-C	2	0.00420981	2.84341
QC0171-C	-8	-0.441013	1.82285
QC0172-C	-6	0.570598	4.101
QC0174-C	-	0.0331339	2.9649
QC0176-C	-6	-0.80807	2.90559
QC0178-C	-8	-1.20984	3.01851
QC0179-C	-16	-1.10657	2.60462
QC0182-C	-6	-1.46317	2.53743
QC0183-C	-6	-0.524428	2.06349
QC0184-C	0	-0.563189	7.43631
QC0185-C	0	-1.16209	5.04272
QC0186-C	2	-0.232699	5.71424
QC0187-C	-6	-0.645059	2.61649
QC0188-C	-8	-1.49784	3.1154
QC0189-C	-6	-0.799581	2.68787
QC0193-C	-6	-0.237007	2.30139
QC0195-C	2	-0.394677	1.97268
QC0196-C	2	-0.348896	2.64363
QC0198-C	-16	0.211984	0.749568
QC0199-C	-4	-0.445019	2.833
QC0206-C	-6	-0.384288	2.33106
QC0207-C	-8	-1.27377	2.92402
QC0210-C	2	-0.0268614	4.53844
QC0211-C	-8	-0.830682	2.98081
QC0212-C	-8	-0.474607	3.26419
QC0214-C	2	-0.22853	6.79124
QC0220-C	-6	-0.24269	2.74297
QC0222-C	-6	-0.603681	2.93297
QC0230-C	-	-0.653913	1.27852
QC0232-C	0	-0.460528	3.42359
QE0392-C	-4	2.3127	1.57418
QE0393-Cx	0	0.167562	2.7559
QE0395-C	0	-0.052689	1.77736
QE0396-C	-8	0.0332437	1.7489
QE0398-C	-4	-0.890975	1.43305
QE0399-C	-18	0.132956	1.63959
QE0400-C	-8	-0.686171	2.06586
QE0401-C	-16	-1.06628	1.60914
QE0402-C	-6	-0.130439	1.72659
QE0403-Cx	0	0.152201	1.27527
QE0405-Cx	-8	-0.569573	1.84779
QE0408-C	-4	-0.28405	1.15664
QE0409-C	-18	0.160225	2.22345
QE0412-C	-4	0.336261	1.9635
QE0415-C	-2	0.211799	2.68459
QE0416-C	-2	0.39095	1.55764
QE0417-C	0	0.153519	2.75806
QE0418-C	0	-0.325255	2.48994
QE0419-C	-8	0.163616	2.00171
QE0420-C	-10	0.320649	2.1919
QE0421-C	-4	0.0803015	2.04935
QE0422-C	4	0.154566	3.07686
QE0424-C	-6	0.0367195	3.25774
QE0425-C	-4	0.368929	9.18357
QE0430-C	-12	0.323893	2.95159
QE0434-C	-4	0.659557	2.35369
QE0435-C	-6	0.241673	1.32183
QE0436-C	0	0.175483	2.98696
QE0438-C	-18	0.577077	1.79055
QE0439-C	0	0.404534	3.29206
QE0440-C	-8	-0.251798	1.5055
QE0441-C	-18	-0.0967331	1.68048
QE0442-C	-4	0.268587	1.26169
QE0443-C	0	0.0722494	3.17173
QE0444-C	4	-0.305307	2.27502
QE0445-C	-8	0.0281008	2.2755
QE0446-C	-10	0.313236	2.51847
QE0447-C	-12	0.316889	1.47971
QE0448-C	-6	0.756691	1.11462
QE0451-C	-10	-0.188673	1.97614
QE0452-C	4	0.467624	1.86144
QE0453-C	-4	-0.274754	2.26555
QE0454-C	-8	-0.482343	1.62698
QE0455-C	-12	0.186494	1.98921
QE0457-C	-4	0.0252077	2.49837
QE0460-C	0	0.0304152	5.37359
QE0461-C	-18	0.195441	2.01523
QE0464-C	-8	0.362224	1.5199
QE0465-C	-4	-0.0815246	5.19674
QE0466-C	-8	-0.158932	4.47381
QE0467-C	0	0.0990715	1.47183
QE0468-C	-12	0.924607	1.4375
QE0469-C	-6	0.642454	1.84473
QE0471-C	0	-0.455489	1.38539
QE0473-C	-8	0.118277	1.6357
QE0475-C	-10	-0.48771	2.6775
QE0476-C	-12	0.237223	2.30334
QE0478-C	0	0.81457	1.39978
QE0479-C	0	-0.192267	3.39164

## Sheet: TRACII WGS
Chromosome	Pf3D7_11_v3
Location	591054
Ref allele	TTATATATATATATATATATATA
Alt allele	TTATATATA,TTATATATATATATATATA,TTATATATATATA,TTATATATATATATA,TTATATA,T
Sample	genotype recoded	Cyp19B Expression	Parasite clearance half life
T20008	-14	0.92549	9.4531
T20024	-	-0.6242	2.71512
T20026	-	-0.449898	2.71384
T20027	-	-0.0232606	1.85041
T20028	-	0.265554	3.37449
T20029	-	-0.14164	3.26977
T20030	-	-0.262887	2.90016
T20031	-	-0.185943	3.32261
T20042	0	0.335226	3.79945
T20043	-8	-	19.2774
T20044	-	-	4.43381
T20045	-	0.19453	2.77516
T20046	-	-0.0361826	2.40337
T20048	-	0.732612	2.4254
T20057	-14	1.06972	7.76734
T20058	-	1.06244	6.81442
T20059	-	-	9.44056
T20060	-	1.06173	9.37219
T20069	-14	0.906729	2.75034
T20070	-	0.188826	3.79074
T20071	-	-0.125571	3.83166
T20072	-	0.0195087	2.70949
T20073	-	0.335931	2.26402
T20074	-8	0.0436678	3.93866
T20075	-8	0.668557	2.33586
T20076	-8	-0.3511	2.97995
T20077	-	-0.411921	3.97305
T20078	-	-0.0280102	3.46074
T20080	-	0.859699	2.09266
T20081	-	0.160176	4.04028
T20088	-	0.122358	2.94205
T20090	-8	-	13.1332
T20091	-	-0.632905	2.42022
T20092	-	0.206488	0.723029
T20093	-	-0.00394322	5.36954
T20094	-	-0.347431	2.59119
T20095	-14	0.345247	3.04644
T20096	-	0.0498971	1.73176
T20102	-	1.04442	7.97131
T20103	-	1.31341	9.60039
T20104	-	1.40731	10.3538
T20122	-	-0.45788	2.96402
T20123	-	-0.2248	3.58351
T20124	0	-0.112371	2.78234
T20125	-	0.5623	3.93468
T20126	-	-0.104855	3.33256
T20127	-	-0.231541	3.2677
T20129	-	-0.130633	4.16404
T20130	-	-0.718209	4.66297
T20131	0	-0.12174	3.52542
T20141	-	-0.381509	1.93073
T20143	-	-0.102151	2.07208
T20144	-14	-0.211344	2.88767
T20148	-	-0.862777	7.33828
T20149	-	0.448062	9.70408
T20150	-	0.418022	8.76959
T20160	0	-0.227808	8.40334
T20169	-8	-0.426425	4.45751
T20170	-	-0.497749	2.95366
T20171	0	-0.394627	4.16449
T20173	0	-0.0997852	2.44715
T20174	-	-0.638218	3.52979
T20175	-8	-0.582196	4.11313
T20181	-	-0.679619	3.54825
T20182	0	0.014397	3.69632
T20185	-	-0.183606	1.7253
T20186	-	-0.7336	3.21318
T20188	-	-0.285109	5.5227
T20189	-	-0.293407	3.19865
T20190	-	-0.282525	1.65457
T20192	-	-0.722119	3.14484
T20198	-	0.417227	5.05181
T20199	-	0.681249	6.82771
T20200	-	0.767266	9.88677
T20213	-	-0.0762576	3.10574
T20219	-	-0.347076	3.44567
T20220	-	-0.223039	4.5361
T20222	-	-0.102784	3.40958
T20223	0	-0.244026	3.40361
T20224	-	-0.472416	3.614
T20225	-	-0.397697	2.55598
T20226	-	0.15444	4.11078
T20233	-	-0.354727	2.094
T20234	-8	-	4.56547
T20238	-	-0.201716	1.76586
T20239	0	-0.830288	3.76941
T20240	-	-0.829721	2.00852
T20250	-	-0.42375	6.65958
T20267	-	-0.611777	3.2632
T20268	-10	-0.351413	2.90112
T20270	0	0.0184145	3.18899
T20271	-	-0.218349	2.84431
T20272	-	-0.383621	2.00894
T20273	-8	-1.18688	2.82057
T20274	-	-0.310614	3.37876
T20275	-	-1.21383	2.51326
T20276	-	-0.759745	2.29895
T20288	-	-0.00979921	2.51623
T20290	-	-0.595316	7.02667
T20296	-	0.617313	6.08613
T20304	-14	0.881113	8.29898
T20308	-	-	6.27616
T20309	-	-0.298775	6.14554
T20310	-	-0.574328	7.77093
T20311	-	-0.276726	6.13015
T20312	-	0.603662	7.38783
T20313	-	0.140423	8.82209
T20315	-	-0.391835	1.10098
T20317	-	-0.028859	4.0958
T20318	-14	0.97308	6.4109
T20321	-4	-0.145324	6.21597
T20322	-14	0.851823	7.27516
T20323	-	-0.625772	4.37414
T20324	-	-0.0628851	6.33974
T20325	-	-0.0517178	2.61868
T20326	-	-0.619852	2.16465
T20333	-	-0.759436	7.07407
T20334	-	-0.307905	6.71994
T20338	-	-	8.94903
T20339	-	-0.439151	6.69534
T20340	-	-0.296996	8.31426
T20342	-	-0.153679	7.4542
T20343	-4	-0.0983312	0.786617
T20345	-	-0.231816	7.5114
T20347	-	0.489978	8.47817
T20348	-	-0.18218	8.71451
T20349	-	-0.183126	1.48754
T20350	-	-0.00284487	2.64057
T20351	-	0.457869	1.23977
T20352	-	-0.222865	4.4485
T20354	0	-0.324626	5.96578
T20355	-4	-0.342268	6.94518
T20357	-4	-0.301749	4.04244
T20358	-14	0.857952	6.88254
T20359	-14	0.853688	5.97685
T20360	0	0.51634	7.39476
T20361	-14	0.433378	7.37913
T20362	-	-0.626069	5.14025
T20363	-	1.00127	5.29171
T20364	-	0.163708	7.64956
T20365	-	-0.639738	5.96808
T20366	-	1.01461	5.2338
T20367	-	-0.440027	7.2315
T20368	-	0.2377	5.60721
T20369	-	1.18158	7.03702
T20370	-	-0.197768	5.79089
T20372	-	-0.279178	4.304
T20375	-	-0.378867	2.6575
T20378	-	-0.755124	2.28344
T20379	-	-0.210448	2.82875
T20387	-	0.31748	4.1582
T20388	-	-0.898093	7.45445
T20392	-	0.573229	8.55408
T20393	-	-	4.88496
T20398	-	-0.301528	7.02995
T20402	-	0.314042	6.94327
T20404	-	0.788744	9.44122
T20405	-	-0.555768	9.02307
T20406	-	0.0116244	6.55176
T20407	-	-0.766941	4.50031
T20409	-	-0.773196	2.81437
T20410	-	0.0757644	0.913275
T20413	-4	-0.331705	8.94773
T20414	-14	0.474713	6.0558
T20416	-4	-	6.06383
T20417	-	0.292176	3.8139
T20418	-	0.0111902	6.33051
T20419	-	-0.775589	6.2385
T20420	-	-0.119378	6.60056
T20423	-	-0.200547	2.8535
T20427	-	0.38518	6.39091
T20428	-	0.638264	7.23179
T20429	-	-0.813532	6.98216
T20431	-	-0.490694	7.93037
T20434	-4	-0.304263	5.38135
T20436	-	0.521286	6.95679
T20437	-	0.324982	8.1166
T20438	-14	-0.415224	4.30521
T20439	-14	0.363978	5.38197
T20442	-	0.0924314	5.83254
T20443	-	-0.431959	5.05107
T20445	-	-0.574554	5.62375
T20448	-	-0.0311661	2.90621
T20450	-	-0.233881	2.16753
T20451	-	-0.199115	1.87356
T20453	-14	-0.138166	8.83605
T20455	-4	0.112137	5.77069
T20456	-4	0.107786	6.62605
T20457	0	-0.0199837	4.12635
T20458	-14	0.705961	9.27778
T20459	-	-0.0153657	9.36563
T20460	-4	0.0171656	8.49799
T20461	-4	0.15438	7.53038
T20462	-	-0.0156713	7.92155
T20463	-	-0.254375	7.07503
T20465	-	-0.390401	8.87936
T20466	-	0.884453	6.46494
T20467	-	0.0331947	8.87824
T20469	-	-0.948648	3.5097
T20470	-	-0.383015	2.12766
T20481	-	0.81572	6.10533
T20482	-	0.174897	11.1791
T20483	-	0.221785	6.67097
T20484	-	0.271043	3.34222
T20487	-	0.0187209	7.39614
T20489	-14	0.719417	8.39871
T20491	-	0.992487	8.81886
T20492	-4	-0.427402	6.76067
T20493	-	-0.366448	9.1804
T20495	-	0.0859374	7.27626
T20496	-	-0.43317	7.56011
T20497	-14	0.505001	8.79963
T20498	-	-0.0548709	9.21596
T20499	-	0.108066	6.74326
T20500	-	0.176044	9.67223
T20501	-	0.0820507	7.98208
T20502	-	-0.616464	10.6258
T20504	-	-0.548228	2.14138
T20505	-	-0.76932	3.67983
T20508	-4	-0.188067	5.99835
T20509	-14	0.144516	4.96022
T20510	-14	0.648324	8.05399
T20511	-4	-0.0543577	4.8256
T20512	-4	0.321693	8.43256
T20514	-14	0.521616	8.67005
T20515	-	-0.0151734	6.77977
T20518	-	-0.609426	3.50843
T20519	-	-0.100639	2.40281
T20520	-	-0.339456	2.61889
T20529	-	-0.156944	6.09443
T20530	-	-0.385411	5.19445
T20531	-	-0.478279	6.41967
T20532	-	-0.253709	9.36463
T20533	-	-0.210656	6.31732
T20535	-14	0.0785052	4.91011
T20544	-	0.220534	6.47766
T20546	-	-0.768824	7.34395
T20547	-	0.119112	6.7601
T20548	-	-0.398507	9.24426
T20550	-	-0.0354404	9.20223
T20551	-	-0.4969	7.00517
T20552	-	-	7.70629
T20553	-	-0.205205	6.58859
T20554	-	-0.62411	2.67509
T20556	-	-0.264726	1.27302
T20557	-4	0.0306599	6.0922
T20558	-14	0.683311	7.27533
T20559	-	0.564181	8.59664
T20560	0	-0.880893	7.45253
T20561	-4	0.522752	7.73512
T20562	-	-0.341941	8.21349
T20564	-	-0.232129	3.87383
T20566	-	-0.146653	2.45596
T20567	-	-0.934105	3.64605
T20569	-14	0.430426	9.27971
T20570	-	-0.540318	7.02692
T20571	-	-0.247672	7.6761
T20574	-	-0.240182	3.97181
T20575	0	0.77892	3.04534
T20576	-	-0.478454	5.88
T20577	-14	0.544411	7.35524
T20578	-	-0.301635	4.76291
T20579	-	-0.884255	7.9679
T20581	-	-0.422278	6.21963
T20584	-	-0.732968	8.34575
T20585	-	-	3.19999
T20586	-	-	2.11376
T20588	-	-0.602778	2.18766
T20589	-	-0.648339	3.26064
T20590	-4	-0.431345	3.03431
T20591	-4	-0.670051	7.80373
T20592	-4	-0.778045	7.79641
T20593	-4	-0.289142	7.04024
T20594	-4	0.110001	7.75269
T20595	-4	0.052923	9.51445
T20596	-	-0.108475	5.47703
T20598	-	0.305529	6.95379
T20599	-	-0.44967	6.77984
T20600	-	0.485589	7.90447
T20601	-	-0.142358	6.14234
T20602	0	0.162847	3.15336
T20603	-	0.209844	5.71919
T20604	-	-	5.1527
T20606	-	-	2.58805
T20607	-14	1.21915	7.57956
T20608	-	0.305503	5.19516
T20609	-	0.381785	5.77406
T20610	-	-0.0253037	6.1046
T20611	-	1.45978	5.24585
T20612	-	0.977554	6.12005
T20613	-	0.0920152	8.32985
T20615	-14	1.45105	6.58621
T20616	-	1.2607	8.24154
T20619	-14	1.37677	4.37553
T20620	-	0.359738	4.84293
T20621	-	-	9.06989
T20622	-	-0.167577	7.41439
T20623	-	0.549314	4.13927
T20624	-	0.155111	7.1403
T20625	-	-	4.96432
T20626	-	-	4.39017
T20627	-	0.218408	3.68141
T20628	-14	-	7.09222
T20631	-	0.615957	6.30805
T20632	-	-	8.56634
T20635	-	1.23755	6.44499
T20636	-	0.231189	8.1927
T20638	-	-0.166212	5.89319
T20640	0	1.06589	4.29399
T20641	-	0.00275497	6.879
T20643	-	-0.0949576	6.91986
T20644	-	-0.342127	7.21048
T20646	-	-0.277824	8.25888
T20648	0	0.892143	9.39818
T20651	-	1.08998	7.8293
T20652	-	-0.00806574	8.03597
T20654	-	-0.277898	9.71995
T20656	-14	0.778052	7.74434
T20657	-	-0.260803	8.26967
T20658	-	0.387391	3.99312
T20659	-	-0.56551	7.561
T20660	-	1.09099	7.55048
T20662	-	0.0531518	7.51067
T20663	-	-0.499911	8.18134
T20664	-	0.755281	8.53296
T20665	-	0.591407	7.48522
T20666	-	-0.102374	8.76526
T20667	0	-0.281449	8.82118
T20668	-	-0.102372	9.75667
T20669	-	-0.219046	8.98065
T20671	-	0.0560346	8.32142
T20672	-	0.438507	8.97877
T20673	-	-0.152377	3.49601
T20674	-14	1.10588	8.04369
T20675	-	-0.600702	7.7232
T20676	-	-0.0956895	7.31671
T20677	0	-0.185273	5.28902
T20678	-	0.0647247	2.79906
T20679	-	0.30909	6.59922
T20680	-	-0.149049	10.3042
T20681	0	0.0649836	9.25647
T20682	-	-0.257388	7.73408
T20683	-	0.0306362	10.0576
T20684	-	0.261832	8.43139
T20685	-	0.0964276	9.22448
T20686	-	-0.288895	6.84941
T20687	-	0.04946	6.1796
T20688	-	-0.407611	3.47709
T20689	-	-0.0698682	8.13505
T20690	-	-0.203724	7.17903
T20692	-	-1.13396	8.79881
T20693	-	0.137094	11.5005
T20694	-	-0.277892	10.3546
T20695	-	-0.274267	8.60105
T20696	0	0.98201	7.47326
T20699	-	-0.208502	4.0503
T20701	-	-0.30573	5.53563
T20702	-	-0.0295747	2.0906
T20703	-	-0.390798	6.78805
T20704	-	-0.234264	6.86668
T20705	-	-0.295049	5.48211
T20706	-	0.42348	8.54389
T20707	-	0.107486	3.33947
T20709	-	-0.525383	6.91021
T20710	0	-0.101327	3.25117

## Sheet: TRACII Ampliseq
		Chromosome	Pf3D7_11_v3	Pf3D7_11_v3	Pf3D7_11_v3	Pf3D7_11_v3	Pf3D7_11_v3	Pf3D7_11_v3	Pf3D7_11_v3	Pf3D7_11_v3	Pf3D7_11_v3	Pf3D7_11_v3	Pf3D7_11_v3	Pf3D7_11_v3	Pf3D7_11_v3	Pf3D7_11_v3	Pf3D7_11_v3	Pf3D7_11_v3	Pf3D7_11_v3
		Location	587862	594684	588005	583966	580502	586875	596892	596993	579430	594669	596563	590967	579009	594935	587078	589642	591054
		Variant type	SNP	SNP	SNP	SNP	SNP	SNP	SNP	SNP	SNP	SNP	SNP	INDEL	INDEL	INDEL	Multi allelic	Multi allelic	Multi allelic
		Ref allele	T	T	T	C	G	C	T	A	A	T	T	TG	C	AT	TTATATATATATATA	AATATATATATATATATATATAT	TTATATATATATATA
		Alt allele	A	G	C	A	C	A	C	T	G	C	C	T	CA	A	TTATATATATA,TTATATATATATA,T,TTA,TTATA,TTATATA,TTATATATA	AATATATATAT,AATATATATATAT,AATATATATATATAT,AATATATATATATATATATATATATATATATAT,AATATATATATATATATATATATATATATATATAT,AATATATATATATATATATATATATATATATATATAT,AATATAT,AATATATATATATATAT,AATATATATATATATATAT,AATATATATATATATATATAT,AATATATATATATATATATATATAT,AATATATATATATATATATATATATATATAT,AATATATATATATATATATATATATAT,AATATATATATATATATATATATATATAT,A	TTA,TTATA,TTATATA,TTATATATA,TTATATATATA,T,TATATATATATATATATA,TATATATATATATATA
Sample	Parasite clearance half life	Cyp19B Expression	Recoded genotype	Recoded genotype	Recoded genotype	Recoded genotype	Recoded genotype	Recoded genotype	Recoded genotype	Recoded genotype	Recoded genotype	Recoded genotype	Recoded genotype	Recoded genotype	Recoded genotype	Recoded genotype	Recoded genotype	Recoded genotype	Recoded genotype
T20001	-	-	0	0	0	0	0	1	0	0	0	0	1	1	0	0	-14	-12	-14
T20002	-	1.20434	0	0	0	0	0	1	0	0	0	0	1	1	0	0	-14	-12	-14
T20004	5.1443	-0.130395	0	0	0	0	0	0	1	1	0	1	1	0	0	1	-14	-2	0
T20005	5.56146	1.04695	0	0	0	0	1	0	0	0	0	1	0	0	1	1	-14	-6	-8
T20007	8.40284	-0.174391	0	0	0	0	0	0	1	1	0	1	1	0	0	1	-14	-2	-4
T20008	4.38809	0.92549	0	0	0	0	0	1	0	0	0	0	1	1	0	0	-14	-12	-14
T20009	9.4531	0.645068	1	0	0	0	1	0	0	0	0	0	1	0	0	0	0	-6	-4
T20010	0.630474	0.295161	0	0	0	0	1	0	0	0	0	0	1	0	1	0	-12	-12	0
T20011	2.09348	-	0	0	0	0	1	0	0	0	0	1	1	0	0	1	0	-4	-8
T20012	3.90399	-0.558274	0	0	0	0	1	0	0	0	0	1	0	0	1	1	-14	-6	-10
T20013	3.89571	0.0562229	0	0	0	0	0	0	1	1	0	1	1	0	0	1	-14	-2	-4
T20015	7.56556	0.282081	0	0	0	0	0	0	1	1	0	1	1	0	0	1	-14	-2	-4
T20016	6.64186	-0.108917	0	0	0	0	1	0	0	0	0	0	0	0	0	0	0	-6	-8
T20017	3.93121	0.625669	0	0	1	0	0	0	0	0	1	0	1	0	0	0	-8	-4	0
T20018	4.45043	-0.239327	0	0	1	1	0	0	0	0	0	1	1	0	0	0	-8	-4	0
T20020	3.44302	-0.474857	1	0	0	1	0	0	0	0	0	1	1	0	0	0	-8	2	-8
T20022	2.71628	-0.866366	0	0	0	1	0	0	0	0	1	1	1	0	0	1	-12	-2	-6
T20023	4.08762	0.530714	0	0	0	0	1	0	0	0	0	1	0	0	1	1	-14	-6	-8
T20025	1.82119	0.667434	0	0	0	0	1	0	0	0	0	0	1	0	1	0	-14	-6	-4
T20026	2.91285	-0.449898	0	0	0	0	0	0	0	0	0	1	1	0	0	0	-10	-8	0
T20027	2.71384	-0.0232606	0	0	0	0	0	0	0	0	0	0	1	0	0	0	0	0	0
T20028	1.85041	0.265554	0	0	0	0	0	0	0	0	1	1	1	0	1	0	-10	8	0
T20029	3.37449	-0.14164	1	1	0	0	0	0	0	0	0	0	1	0	0	0	-12	-2	0
T20030	3.26977	-0.262887	0	0	1	1	0	0	0	0	0	0	1	0	0	0	0	-8	-12
T20031	2.90016	-0.185943	0	0	0	0	0	0	0	0	1	0	1	0	0	0	0	2	-8
T20032	3.32261	-0.0237295	0	0	0	0	0	0	1	1	0	1	1	0	0	1	-14	-2	-4
T20033	4.72776	0.127231	0	0	0	0	0	0	1	1	0	1	1	0	0	1	-14	-2	-4
T20034	7.16369	-0.217264	0	0	0	0	0	0	1	1	0	1	1	0	0	1	-14	-2	-4
T20035	6.48913	0.386232	0	0	0	0	0	0	1	1	0	1	1	0	0	1	-14	-2	-4
T20036	4.75189	-0.0904616	0	0	0	0	0	0	1	1	0	1	1	0	0	1	-14	-2	-4
T20037	5.77386	0.232114	0	0	0	0	0	0	1	1	0	1	1	0	0	1	-14	-2	-4
T20038	5.79573	-0.0562522	0	0	0	0	0	0	1	1	0	1	1	0	0	1	-14	-2	-4
T20039	3.84444	-0.161851	0	0	0	0	0	0	0	0	0	0	1	0	0	0	-12	-2	0
T20040	5.36207	0.620273	0	0	0	0	0	0	0	0	0	1	1	0	0	0	-12	6	-8
T20041	3.53644	-	0	0	0	0	0	0	0	0	0	1	1	0	0	0	-14	6	-8
T20042	4.21488	0.335226	0	0	0	0	1	0	0	0	0	0	1	0	1	0	-12	-10	0
T20043	3.79945	-	0	0	0	0	0	0	0	0	0	1	1	0	0	0	-14	6	-8
T20044	19.2774	-	0	0	0	0	0	0	0	0	0	0	1	0	1	0	-14	8	0
T20045	4.43381	0.19453	0	0	0	0	0	0	0	0	1	1	1	0	0	0	-12	0	0
T20046	2.77516	-0.0361826	0	0	0	1	0	0	0	0	0	0	1	0	0	0	-6	-16	3
T20047	2.40337	-	0	0	0	1	0	0	0	0	0	0	1	0	0	0	-6	-16	1
T20048	2.64656	0.732612	0	0	1	0	0	0	0	0	0	0	0	0	0	1	-14	-4	-14
T20051	2.4254	-	0	0	0	0	0	0	1	1	0	1	1	0	0	1	-14	-2	0
T20052	3.89838	0.548739	0	1	0	0	0	0	0	0	1	0	1	0	0	0	-14	-12	0
T20054	4.29944	1.54092	0	0	0	0	0	1	0	0	0	0	1	1	0	0	0	-12	0
T20055	5.82451	1.47359	0	0	0	0	0	1	0	0	0	0	1	1	0	0	-14	-12	-14
T20056	8.25587	1.31804	0	0	0	0	0	1	0	0	0	0	1	1	0	0	0	-12	-14
T20057	6.32959	1.06972	0	1	0	0	0	0	0	0	1	0	1	0	0	0	0	-12	0
T20058	7.76734	1.06244	0	0	0	0	0	1	0	0	0	0	1	1	0	0	-14	-12	-14
T20061	6.81442	-	1	0	0	0	1	0	0	0	0	0	1	0	0	0	0	-6	-4
T20062	2.42286	0.241085	0	0	1	0	0	0	0	0	0	0	0	0	0	1	-14	-4	-14
T20064	3.36371	0.938707	0	0	0	0	0	1	0	0	0	1	1	0	0	0	-14	-12	-14
T20065	9.47332	0.183083	0	0	0	1	0	0	0	0	1	1	1	0	0	1	-12	0	-8
T20066	3.22984	0.108702	0	0	1	1	0	0	0	0	1	0	1	0	0	0	0	-4	0
T20069	5.45981	0.906729	0	0	0	0	0	1	0	0	0	1	1	1	0	0	-14	-12	-14
T20070	2.75034	0.188826	0	0	0	0	0	0	0	0	0	1	1	0	0	0	-14	-10	-6
T20071	3.79074	-0.125571	0	0	1	0	0	0	0	0	1	0	1	0	0	0	-14	6	-4
T20072	3.83166	0.0195087	0	0	0	0	0	0	0	0	0	1	1	0	0	0	-14	0	-8
T20073	2.70949	0.335931	0	0	0	0	0	0	0	0	1	1	1	0	0	0	-8	2	-8
T20074	2.26402	0.0436678	0	0	0	0	0	0	0	0	1	1	1	0	0	0	-8	0	-8
T20075	3.93866	0.668557	0	0	0	0	1	0	0	0	0	1	1	0	1	1	-14	-6	-8
T20076	2.33586	-0.3511	1	0	0	1	0	0	0	0	0	1	1	0	0	0	-8	-6	-8
T20077	2.97995	-0.411921	0	0	0	0	0	0	0	0	1	1	0	0	0	1	-14	-6	-8
T20078	3.97305	-0.0280102	0	0	0	0	0	0	1	1	0	1	1	0	0	1	-14	-2	-4
T20079	3.46074	-	0	0	0	0	0	0	0	0	1	1	1	0	0	0	-12	0	0
T20080	4.12743	0.859699	0	0	0	0	0	0	0	0	0	0	1	0	0	0	-6	-8	-12
T20081	2.09266	0.160176	0	0	0	0	0	0	0	0	1	1	1	0	0	1	-6	2	-10
T20082	4.04028	0.22012	0	0	0	0	0	0	1	1	0	1	1	0	0	1	-14	-2	-4
T20083	7.29427	-0.218727	0	0	0	0	0	0	0	0	0	0	1	0	0	0	-14	8	0
T20084	3.64298	0.16402	0	0	0	0	0	0	1	1	0	1	1	0	0	1	-14	-2	-4
T20085	7.02756	-0.230582	0	0	0	0	0	0	1	1	0	1	1	0	0	1	-14	-2	-4
T20087	8.73777	0.043012	0	0	0	0	0	0	1	1	0	1	1	0	0	1	-14	-2	-6
T20088	5.37307	0.122358	0	0	0	0	0	0	0	0	0	0	1	0	0	0	-14	2	-6
T20089	2.94205	0.213266	0	0	0	0	0	0	0	0	0	1	1	0	0	0	-14	4	-8
T20090	6.1742	-	0	0	0	0	0	0	0	0	0	0	1	0	0	0	-14	-8	-10
T20091	13.1332	-0.632905	0	0	0	0	1	0	0	0	0	0	1	0	1	0	-12	-12	0
T20092	2.42022	0.206488	0	0	0	0	1	0	0	0	0	0	1	0	1	0	-12	-12	0
T20093	0.723029	-0.00394322	0	0	0	0	0	0	1	1	0	1	1	0	0	1	-14	-2	-14
T20094	5.36954	-0.347431	0	0	0	0	0	0	1	1	0	1	1	0	0	1	-12	-2	-4
T20095	2.59119	0.345247	0	0	0	0	0	1	0	0	0	0	1	1	0	0	-14	-12	-14
T20096	3.04644	0.0498971	0	0	0	0	0	0	0	0	1	1	1	0	0	0	0	-4	-6
T20097	1.73176	0.616034	0	1	0	0	0	0	0	0	1	0	1	0	0	0	-14	-12	0
T20099	6.09448	-	0	0	0	0	0	1	0	0	0	0	1	1	0	0	-14	-12	-14
T20100	-	0.382793	0	0	0	0	0	0	1	1	0	1	1	0	0	1	-14	-2	0
T20105	8.09341	0.498551	1	0	0	0	0	0	0	0	0	1	1	0	0	0	-10	-4	-6
T20106	0.776474	0.274416	0	0	0	0	0	0	0	0	1	0	1	0	1	0	-10	0	-8
T20107	3.35473	0.333071	0	0	0	0	1	0	0	0	0	1	1	0	0	1	-4	-4	-8
T20108	3.71922	0.782284	0	0	0	0	0	0	0	0	1	0	1	0	1	0	-10	14	-8
T20110	2.23862	0.259811	0	0	0	1	0	0	0	0	0	0	1	0	0	0	-6	-16	1
T20111	2.70916	0.446983	0	0	1	0	0	0	0	0	0	0	0	0	0	1	0	-4	-14
T20112	2.72811	0.274249	0	0	0	0	0	0	0	0	1	1	1	0	0	0	0	-10	-10
T20113	2.93694	0.221377	0	1	0	0	0	0	0	0	1	0	1	0	0	0	-14	-12	0
T20115	7.94866	1.27946	0	0	0	0	0	1	0	0	0	0	1	1	0	0	-14	-12	-14
T20116	9.8249	1.30361	0	0	0	0	0	1	0	0	0	0	1	1	0	0	-14	-12	-14
T20117	4.84297	0.602061	0	0	1	1	0	0	0	0	0	0	1	0	0	0	-6	-8	-12
T20118	3.78135	-0.262702	0	0	0	0	0	0	0	0	1	0	1	0	0	0	-14	-6	-10
T20119	4.55218	0.183569	0	0	0	0	0	0	0	0	1	1	1	0	0	0	-6	-8	-8
T20120	1.39278	0.0502059	0	0	0	0	0	0	0	0	1	0	1	0	0	0	-4	-16	-6
T20121	2.79378	-0.103893	0	0	0	0	0	0	0	0	1	1	1	0	0	0	0	-6	0
T20122	1.8941	-0.45788	0	0	1	0	0	0	0	0	0	0	1	0	0	0	-8	-4	-8
T20123	2.96402	-0.2248	0	0	0	0	0	0	0	0	1	1	1	0	0	0	-12	0	0
T20124	3.58351	-0.112371	0	0	0	0	0	0	0	0	1	1	1	0	0	0	-12	0	0
T20125	2.78234	0.5623	0	0	0	0	0	0	0	0	1	1	1	0	1	0	-10	-2	0
T20126	3.93468	-0.104855	0	0	1	0	0	0	0	0	1	0	1	0	0	0	0	-22	-4
T20127	3.33256	-0.231541	0	0	0	0	1	0	0	0	0	1	0	0	1	1	-14	-6	-8
T20128	3.2677	0.1554	0	0	0	0	0	0	0	0	1	1	1	0	1	1	-10	10	-10
T20129	3.95127	-0.130633	0	0	0	0	0	0	0	0	1	1	0	0	0	1	-14	-6	-8
T20130	4.16404	-0.718209	0	0	0	1	0	0	0	0	1	0	1	0	0	0	-14	-12	0
T20131	4.66297	-0.12174	0	0	0	0	0	0	0	0	1	0	1	0	0	0	-2	6	0
T20132	3.52542	-0.599146	0	0	0	0	0	0	1	1	0	1	1	0	0	1	-14	-2	0
T20133	7.22798	0.595699	0	0	0	0	0	0	0	0	0	0	1	0	0	0	-14	10	0
T20134	4.00145	0.29559	0	0	0	0	0	0	1	1	0	1	1	0	0	1	-14	-2	-4
T20135	6.43295	0.0196938	0	0	0	0	0	0	1	1	0	1	1	0	0	1	-14	-2	-4
T20136	5.45753	-0.155059	0	0	0	0	0	0	1	1	0	1	1	0	0	1	-14	-2	-4
T20145	7.38313	-	0	0	0	0	0	0	0	0	0	0	1	0	0	0	-14	-8	4
T20146	5.14797	-0.351375	0	0	0	0	0	0	1	1	0	1	1	0	0	1	-14	-2	-4
T20147	6.85769	-	0	0	0	0	0	1	0	0	0	0	1	1	0	0	-14	-12	-14
T20148	4.84376	-0.862777	0	0	0	0	0	1	0	0	0	0	1	1	0	0	-14	-12	-14
T20150	7.33828	0.418022	0	0	0	0	0	1	0	0	0	0	1	1	0	0	-14	-12	-14
T20151	8.76959	-	1	0	0	1	0	0	0	0	0	1	1	0	0	0	0	-6	-6
T20152	3.62967	-0.106198	0	1	0	0	0	0	0	0	1	0	1	0	0	0	-14	0	0
T20153	0.494685	-0.712647	0	0	0	1	0	0	0	0	0	1	1	0	0	0	-14	-10	-4
T20154	5.49313	-0.637575	0	0	0	0	0	0	0	0	0	0	1	0	0	0	-10	-6	-6
T20155	3.70587	0.118794	0	0	0	0	0	0	0	0	0	0	1	0	0	0	-10	-6	-6
T20156	1.59691	0.430454	0	0	0	0	0	1	0	0	0	0	1	1	0	0	-14	-12	-14
T20157	6.57606	0.667983	0	0	0	0	0	1	0	0	0	0	1	1	0	0	-14	-12	-14
T20158	8.15506	0.179743	0	0	0	0	0	1	0	0	0	0	1	1	0	0	-14	-12	-14
T20159	8.8701	0.647544	0	0	0	0	0	1	0	0	0	0	1	1	0	0	-14	-12	-14
T20160	8.90406	-0.227808	0	1	0	0	0	0	0	0	1	0	1	0	0	0	-14	-12	0
T20161	8.40334	-0.328754	0	0	0	0	1	0	0	0	0	1	1	0	1	1	-14	-4	3
T20162	5.02396	-0.849719	0	0	0	0	1	0	0	0	0	1	0	0	1	1	-14	-6	-8
T20240	2.45195	-0.829721	0	0	0	0	0	0	0	0	0	0	1	0	1	0	-14	8	0
T20257	2.00852	-0.578773	0	0	0	0	0	1	0	0	0	0	1	1	0	0	-14	-12	-14
T20261	3.6417	0.353158	0	0	0	0	0	0	0	0	0	0	1	0	0	0	-12	-2	-6
T20262	6.41007	0.474258	0	0	0	0	0	0	0	0	1	1	1	0	0	0	-14	4	0
T20281	8.05069	-0.813202	0	0	0	0	0	0	0	0	0	1	1	0	0	0	-10	-8	0
T20310	8.59828	-0.574328	0	1	0	0	0	0	0	0	0	0	1	0	0	0	0	-12	-4
T20320	7.77093	-0.621501	0	0	0	1	0	0	0	0	0	0	1	0	0	0	0	-16	3
T20327	5.79895	-0.349602	0	0	1	0	0	0	0	0	0	0	0	0	0	1	-14	-4	-14
T20481	3.64882	0.81572	0	0	0	0	0	0	0	0	1	0	1	0	1	0	-10	0	-8
T20489	6.10533	0.719417	1	0	0	0	0	0	0	0	1	1	1	0	0	0	-12	-2	0
T20493	8.39871	-0.366448	0	0	0	0	0	0	0	0	0	0	1	0	0	0	-14	10	0
T20510	9.1804	0.648324	0	0	0	0	0	0	1	1	0	1	1	0	0	1	-14	-2	-4
T20533	8.05399	-0.210656	0	0	0	0	0	0	0	0	0	0	1	0	1	0	-14	10	0

## Sheet: p values ampliseq
Chromosome	Location	Type of variant	Type of test	PF3D7_1115400	PF3D7_1115500	PF3D7_1115600	PF3D7_1115700	PF3D7_1115800	PF3D7_1115900	Parasite clerance half-life
Pf3D7_11_v3	579430	SNP	T-test	6.2249e-10	4.9937e-06	0.0396224	3.58859e-10	1.47129e-08	4.96636e-06	3.25629e-58
Pf3D7_11_v3	580502	SNP	T-test	6.17889e-05	0.0307884	0.628867	6.24279e-05	0.00116336	0.0212119	4.48814e-61
Pf3D7_11_v3	583966	SNP	T-test	0.000161199	0.058045	0.446303	0.000171386	0.00289421	0.0393427	2.32443e-61
Pf3D7_11_v3	586875	SNP	T-test	8.49218e-06	0.00773804	0.961261	7.75479e-06	0.000172543	0.00557853	1.64593e-60
Pf3D7_11_v3	587862	SNP	T-test	0.0038855	0.379562	0.0690281	0.00497962	0.0546511	0.254688	2.22311e-62
Pf3D7_11_v3	588005	SNP	T-test	0.000651857	0.13909	0.231247	0.000749243	0.010729	0.0929122	8.57331e-62
Pf3D7_11_v3	594669	SNP	T-test	5.29909e-21	2.56226e-15	4.1e-08	7.36087e-22	9.59378e-20	8.26394e-15	3.45068e-54
Pf3D7_11_v3	594684	SNP	T-test	0.0038855	0.379562	0.0690281	0.00497962	0.0546511	0.254688	2.22311e-62
Pf3D7_11_v3	596563	SNP	T-test	1.73028e-73	1.04075e-58	3.04547e-39	2.23875e-81	1.54357e-76	1.25867e-53	4.81629e-48
Pf3D7_11_v3	596892	SNP	T-test	6.24364e-07	0.00113331	0.499483	5.01794e-07	1.35871e-05	0.00088115	8.10389e-60
Pf3D7_11_v3	596993	SNP	T-test	6.24364e-07	0.00113331	0.499483	5.01794e-07	1.35871e-05	0.00088115	8.10389e-60
Pf3D7_11_v3	579009	INDEL	T-test	8.49218e-06	0.00773804	0.961261	7.75479e-06	0.000172543	0.00557853	1.64593e-60
Pf3D7_11_v3	590967	INDEL	T-test	1.40657e-05	0.0110773	0.934974	1.3173e-05	0.000280966	0.00788476	1.19182e-60
Pf3D7_11_v3	594935	INDEL	T-test	6.82538e-12	1.2459e-07	0.00492703	3.14692e-12	1.62293e-10	1.48619e-07	2.58486e-57
Pf3D7_11_v3	587078	STR	linear regression	0.409	0.255	0.702	0.0409	0.805	0.347	0.000204
Pf3D7_11_v3	589642	STR	linear regression	0.636	0.0866	0.0564	0.821	0.246	0.0367	0.567
Pf3D7_11_v3	591054	STR	linear regression	0.505	0.373	0.00016	0.391	0.41	0.296	0.158

## Sheet: p values WGS
Dataset	Chromosome	Location	Type of test	Type of test	PF3D7_1115600	Parasite clerance half-life
TRACI	Pf3D7_11_v3	587078	STR	linear regression	0.0018	0.249
TRACII	Pf3D7_11_v3	587078	STR	linear regression	2.358e-06	0.05
