# Supplementary material for: Short tandem repeat polymorphism in the promoter region of cyclophilin 19B drives its transcriptional upregulation and contributes to drug resistance in the malaria parasite Plasmodium falciparum
Source: PLoS Pathog. 2023 Jan 25;19(1):e1011118. doi: 10.1371/journal.ppat.1011118 (PMC9901795; doi:10.1371/journal.ppat.1011118)
Supplement: S3 Data — Source data used to generate all figures in this study (XLSX) [file ppat.1011118.s013.xlsx]

## Sheet: Fig 1A Fig 1B
Sample_ID	site_ID	kelch13 mutation	pfcyp19b expression (TPM)	age (HPI)	PC1/2
1	KH004		7.3579	2.5	10.354
2	KH004		7.20736	2.5	9.887
3	TH005	C580Y	7.76624	3.3	9.825
4	KH003	C580Y	5.28704	3.5	9.72
5	TH005	C580Y	6.90358	3.1	9.672
6	TH005	C580Y	5.39146	2.9	9.633
7	KH004		7.80031	3.1	9.6
8	TH005	C580Y	7.55481	3.2	9.473
9	KH004	WT,C580Y*	7.81882	3.4	9.372
10	KH003	C580Y	2.82406	2	9.216
11	KH003	C580Y	4.20687	2.5	9.18
12	KH004	C580Y	7.62681	3.1	9.037
13	VN001		3.59207	2.1	9.028
14	TH005	C580Y	4.18297	2.6	9.023
15	KH001	C580Y	6.07667	3.1	8.949
16	KH001	C580Y	7.79291	3.6	8.925
17	VN001	C580Y	5.60936	3	8.879
18	VN001	C580Y	5.98707	3.4	8.867
19	KH003	C580Y	7.92861	3.5	8.8
20	KH003	C580Y	4.63941	2.2	8.799
21	KH004		7.75533	3.3	8.77
22	VN001	C580Y	7.04241	2.4	8.67
23	TH005	C580Y	5.20332	2.7	8.653
24	VN001	C580Y	2.83433	3.1	8.598
25	VN001	WT	7.38976	2.5	8.597
26	KH001	C580Y	7.73515	3.1	8.554
27	VN001		4.09157	2.3	8.437
28	VN001	C580Y	6.12024	2.7	8.433
29	KH004	C580Y	7.69334	2.8	8.403
30	KH001	C580Y	7.69135	2.3	8.399
31	MM002	R561H	4.06569	2.7	8.346
32	KH001	WT,Y493H*,C580Y*	6.39246	2.6	8.33
33	KH001	C580Y	3.09502	2.2	8.314
34	KH004	C580Y	7.70485	3.2	8.299
35	VN001	C580Y	3.18841	2.1	8.213
36	VN001	C580Y	7.42842	3.4	8.054
37	TH005		7.26746	3.7	8.051
38	KH003	C580Y	7.6044	2.6	8.044
39	KH001	C580Y	4.79061	2.4	8.036
40	KH004	C580Y	7.07176	3.3	8.003
41	TH005	C580Y	7.35486	3.6	7.982
42	KH004		6.58895	3.3	7.971
43	VN001	C580Y	4.60894	2.8	7.922
44	KH001	C580Y	6.87393	2.1	7.829
45	KH003	C580Y	4.86671	2.8	7.771
46	KH004	C580Y	7.27929	2.9	7.767
47	KH003	C580Y	7.5077	3.4	7.744
48	KH002	C580Y	5.01771	2.9	7.715
49	VN001		5.73774	2.4	7.65
50	KH003	C580Y	3.41966	2.5	7.561
51	KH003	C580Y	4.00247	2.8	7.56
52	KH001	C580Y	7.26559	3.6	7.477
53	KH004		4.50687	2.9	7.424
54	KH004		3.59788	2.6	7.315
55	VN001	C580Y	3.53738	1.9	7.26
56	KH004	C580Y	7.66097	2.5	7.232
57	KH001	C580Y	2.45696	2.2	7.1
58	TH005	C580Y	7.51951	3.2	7.095
59	VN001	C580Y	7.64092	3	7.037
60	KH001	C580Y	3.76759	2.2	7.03
61	VN001	C580Y	5.89444	3.4	7.028
62	KH004	WT	4.60199	2.9	7.027
63	KH004	C580Y	5.59279	3.8	6.982
64	KH003		4.12495	2.7	6.969
65	KH001	C580Y	7.96281	2.8	6.957
66	VN001	C580Y	4.10708	2.5	6.945
67	KH001		6.25999	3	6.858
68	KH003	C580Y	4.38176	2.7	6.849
69	KH004	WT	7.24073	3.9	6.828
70	VN001	C580Y	4.13224	2.3	6.78
71	KH003	WT,C580Y*	2.61101	2.1	6.761
72	KH004	C580Y	5.50785	3.8	6.72
73	KH001	C580Y	3.79701	2.6	6.695
74	KH004	C580Y	7.48795	3.2	6.671
75	KH004		5.28825	3.5	6.66
76	VN001	C580Y	4.03439	2.2	6.601
77	VN001	C580Y	7.75782	2.4	6.465
78	VN001	C580Y	7.4374	3	6.411
79	TH005	C580Y	7.1119	2.6	6.41
80	KH004	C580Y	7.6318	3.1	6.391
81	KH001	C580Y	5.00208	2.8	6.326
82	KH004	C580Y	2.64254	2	6.317
83	VN001	C580Y	4.61431	3.1	6.239
84	KH003	C580Y	4.97716	2.5	6.18
85	KH004	C580Y	7.47282	2.3	6.105
86	KH004	WT,C580Y*	4.35149	2.9	6.094
87	KH004		7.41169	3.6	6.047
88	VN001	C580Y	5.09124	3.2	5.978
89	VN001	C580Y,H697N*	4.17846	2.7	5.968
90	VN001	C580Y	4.47484	3.1	5.966
91	MM005		5.00148	3.4	5.802
92	VN001		3.1551	2.7	5.799
93	VN001	C580Y	5.70053	3.3	5.719
94	KH004	WT,Y493H*,C580Y*	4.74702	3.4	5.561
95	MM005		4.81546	2.2	5.37
96	KH003		5.65097	2.5	5.319
97	KH004	C580Y	5.04886	3	5.194
98	VN001	C580Y	3.76307	2.9	5.158
99	VN001	C580Y	3.41988	2.6	5.14
100	KH004	C580Y	5.05903	3	4.975
101	KH001	C580Y	2.87228	2	4.792
102	MM005	WT	3.89162	2.6	4.724
103	BD001	WT	4.2394	2.6	4.663
104	BD001		3.49882	2.1	4.401
105	BD001		4.09354	2.2	4.395
106	KH001		5.27672	2.1	4.342
107	BD001	WT	3.80545	2.2	4.164
108	BD001	WT	3.99959	1.8	4.127
109	BD001	WT	3.28611	2.4	4.088
110	BD001	WT	4.45041	3	3.992
111	BD001	WT	4.48025	2.9	3.976
112	BD001	WT	4.24213	2.3	3.973
113	BD001	WT	3.86731	2.2	3.934
114	BD001	WT	2.84719	2.1	3.791
115	MM006	WT	3.83048	2.2	3.706
116	BD001		4.70579	3.1	3.649
117	BD001	WT	4.48501	2.7	3.646
118	MM006	WT	3.68539	2.3	3.642
119	BD001	WT	3.05039	2.2	3.614
120	BD001	WT	5.96108	3.6	3.584
121	LA006	WT	5.78914	4	3.548
122	BD001	WT	5.14387	2.9	3.525
123	BD001	WT	4.39065	2.3	3.51
124	BD001	WT	3.52744	2.5	3.508
125	KH003	WT	5.29666	3	3.477
126	BD001	WT	6.00388	3.6	3.461
127	BD001	WT	4.61579	2.9	3.446
128	KH001	WT	7.82484	2.9	3.363
129	MM005	WT	4.14926	2.6	3.355
130	KH003	WT	4.94334	2.6	3.339
131	BD001		4.76337	2.5	3.323
132	MM002		3.63965	2.8	3.273
133	BD001		4.1279	2.7	3.263
134	MM006	WT	4.96372	3	3.199
135	BD001	WT	4.53039	2.5	3.162
136	MM002	WT	4.44881	2.9	3.153
137	MM005	WT	4.51475	3.1	3.149
138	BD001	WT	4.99785	3.1	3.068
139	MM006	WT	5.67476	2.7	3.046
140	KH001	WT	6.71395	1.9	3.045
141	BD001	WT	5.52455	3.5	3.043
142	MM008		4.36008	2.7	3.03
143	BD001		5.22746	3.2	2.964
144	BD001	WT	4.67061	2.4	2.962
145	BD001	WT	4.21629	2.4	2.9
146	BD001	WT	5.51993	3.5	2.887
147	BD001	WT	5.32464	3.2	2.854
148	BD001	WT	5.95516	3.5	2.829
149	BD001	WT	3.55366	3.1	2.821
150	BD001	WT	5.00227	3.3	2.794
151	MM006	WT	5.47945	3.4	2.785
152	MM006	WT	4.21538	2.1	2.775
153	MM006	WT	6.24744	3.6	2.728
154	BD001	WT	5.58218	3.3	2.715
155	BD001	WT	5.60337	3.1	2.714
156	BD001	WT	5.20953	3	2.714
157	BD001	WT	6.10058	3.8	2.709
158	BD001	WT	4.42407	3.2	2.652
159	BD001	WT	3.20131	2.6	2.623
160	BD001	WT	5.2777	3.5	2.619
161	MM006	WT	5.30403	2.5	2.591
162	MM005	WT	5.04068	3	2.42
163	MM006	WT	4.90656	2.9	2.403
164	BD001	WT	5.05556	3	2.354
165	KH003	WT	5.61319	3	2.327
166	BD001	WT	3.962	2.4	2.283
167	BD001	WT	4.17927	2.9	2.165
168	BD001	WT	5.34766	3.6	2.128
169	MM006	WT	4.36455	2.3	2.072
170	MM006	WT	4.04665	2.6	2.009
171	VN001	WT	5.26992	2.6	1.981
172	MM006	WT	4.82015	2.5	1.931
173	MM008	WT,C580Y*	4.8903	2.8	1.488

## Sheet: Fig 1C
	Ring	Troph	Schizont
Rep 1	1.23712	1.4313	1.43268
Rep 2	1.29329	1.32758	1.39145

## Sheet: Fig 1D
	Conc (nM)	PfCYP19B-OE_Rings			PfCYP19B-OE_Troph			PfCYP19B-OE_Schizonts			EV_Rings			EV_Troph			EV_Schizonts
DHA	200	0	0	0	0	0	0	0	0	0	0	0	0	0	0	0	0	0	0
	100	0	0	0.05	0	0	0	0	0	0	0	0	0	0	0	0	0	0	0
	50	0	0	0.04	0	0	0	0	0	0	0	0	0	0	0	0	0	0	0
	25	0	0	0.04	0	0	0	0	0	0	0	0	0	0	0	0	0	0	0
	12.5	0	0	0.04	0	0	0	0	0	0	0	0	0	0	0	0	0	0	0
	6.25	0	0	0.05	0	0	0	0.4	0.3	0.55	0	0	0	0	0	0	0.01	0.03	0.22
	3.125	0.03	0.29	0.21	-0.01	0.04	0.17	0.86	0.86	0.99	-0.09	-0.13	0.14	0	-0.03	0.1	0.6	0.61	0.78
	1.5625	0.48	0.74	0.59	0.65	0.68	0.82	0.94	0.96	1.12	0.27	0.22	0.46	0.71	0.77	0.77	0.95	0.94	1.03
	0.78125	0.81	0.99	0.79	1.04	1	0.98	1.01	1.05	1.07	0.69	0.62	0.77	1.13	1.04	0.86	1	1.01	1.11
	0.390625	1	1.05	0.94	0.88	1	1.07	1.1	1.13	1.09	0.8	0.84	0.9	0.86	1.16	0.86	1	0.88	0.97
	0.195313	1	1.1	0.98	0.93	1	1.04	0.92	1.05	0.91	0.81	0.94	0.93	0.88	0.99	0.91	1	1.09	0.99
	0.01	1	1	1	1	1	1	1	1	1	1	1	1	1	1	1	1	1	1
	Conc (nM)	PfCYP19B-OE_Rings			PfCYP19B-OE_Troph			PfCYP19B-OE_Schizonts			EV_Rings			EV_Troph			EV_Schizonts
PPQ	200	0	0	0	0	0	0	0	0	0	0	0	0	0	0	0	0	0	0
	100	0	0	0	0	0	0	0	0	0	0	0	0	0	0	0	0	0	0
	50	0	0	0.02	0	0	0	0	0	0	0	0	0	0	0	0	0	0	0
	25	0	0	0.03	0	0	0	0.16	0.32	0.32	0	0	0	0	0	0	0	0	0.09
	12.5	0.32	-0.03	0.05	0	0	0.14	0.65	0.86	0.73	0	0	0	0	0	0.09	0.29	0.39	0.47
	6.25	0.63	0.68	0.58	0.72	0.6	0.81	0.87	1.1	0.96	0.16	0.32	0.46	0.63	0.47	0.61	0.84	0.85	0.99
	3.125	0.79	0.93	0.9	0.9	0.84	1.04	1	0.97	1.04	0.67	0.79	0.92	0.93	0.88	0.88	0.88	1.07	0.97
	1.5625	0.94	0.96	0.97	0.9	0.82	1	0.96	1.19	1.06	1	1.04	1.06	0.97	0.93	0.77	0.99	0.97	0.99
	0.78125	1	1.03	0.98	1.03	0.87	0.97	0.89	1.21	0.97	1	1.18	1.13	1	0.85	1.02	1.09	1.08	0.93
	0.390625	1	1.06	0.96	0.9	0.98	1.23	1.01	1.07	1.09	1	1.24	1.06	0.89	0.98	0.98	0.97	0.92	1.01
	0.195313	1	1.06	0.96	0.92	0.94	1.11	0.94	0.99	1	1	1.09	1	0.84	0.96	0.8	0.82	0.99	0.97
	0.01	1	1	1	1	1	1	1	1	1	1	1	1	1	1	1	1	1	1

## Sheet: Fig 1E
DHA/CsA	DHA Concentration (nM)	Empty Vector Biorep1	Empty Vector Biorep2	Empty Vector Biorep3	Cyp19BOE Biorep1	Cyp19BOE Biorep2	Cyp19BOE Biorep3	Single drug	DHA/PPQ	PPQ Concentration (nM)	Empty Vector Biorep1	Empty Vector Biorep2	Empty Vector Biorep3	Cyp19BOE Biorep1	Cyp19BOE Biorep2	Cyp19BOE Biorep3	Single drug
	500	0	0	0	0	0	0			2000	0	0	0	0.01	0	0
	250	0.01	0	0	0.01	0.01	0			1000	0	0	0	0	0	0
	125	0	0.02	0	0.04	0	0.01			500	0	0	0	0	0	0
	62.5	0.01	0.01	0	0.07	0	0.01			250	0	0	0	0	0	0
	31.25	0	0	0	0	0.01	0			125	0	0	0	0	0	0
	15.625	0.01	0.01	0	0.02	0	0			62.5	0	0	0	0	0	0
	7.8125	0.04	0.03	0.05	0.07	0	0			31.25	0	0	0	0	0	0
	3.90625	0.2	0.28	0.33	0.53	0.06	0.02			15.625	0.05	0.21	0	0	0	0
	1.95312	0.59	0.74	0.73	0.92	0.46	0.25			7.8125	0.64	0.91	0.68	0.02	0	0.02
	0.976562	0.88	0.94	0.94	0.94	0.76	0.79			3.90625	0.98	1	1	0.94	0.5	0.47
	0.488281	1	1	1	1	1	1			1.95312	1	1	1	1	1	1.01
	Control	1	1	1	1	1	1			0.01	1	1	1	1	1	1
	CSA Concentration (nM)	Empty Vector Biorep1	Empty Vector Biorep2	Empty Vector Biorep3	Cyp19BOE Biorep1	Cyp19BOE Biorep2	Cyp19BOE Biorep3	Single drug		CSA Concentration (nM)	Empty Vector Biorep1	Empty Vector Biorep2	Empty Vector Biorep3	Cyp19BOE Biorep1	Cyp19BOE Biorep2	Cyp19BOE Biorep3	Single drug
	20000	0	0	0	0	0	0			40000	0.04	0	0	0	0	0
	10000	0	0	0	0.01	0	0			20000	0.04	0.01	0.01	0	0	0
	5000	0	0	0	0.01	0	0			10000	0.02	0	0.01	0	0	0
	2500	0	0	0	0	0	0			5000	0	0	0	0	0	0
	1250	0.03	0	0.02	0	0	0			2500	0	0	0.01	0	0	0
	625	0.07	0.02	0.06	0.09	0	0			1250	0	0.01	0.05	0	0	0
	312.5	0.54	0.73	0.65	0.58	0.59	0.62			625	0.09	0.08	0.22	0.09	0.11	0.13
	156.25	0.87	0.98	0.92	0.84	0.94	0.73			312.5	0.39	0.41	0.58	0.36	0.37	0.44
	78.125	0.87	0.98	0.97	0.84	1	0.95			156.25	0.79	0.68	0.83	0.62	0.67	0.73
	39.0625	1	1	1	0.89	1	1			78.125	0.96	0.88	1	0.87	0.89	0.92
	19.5312	1	1	1	1	1	1			39.0625	1	0.99	1	1	1	1
	Control	1	1	1	1	1	1			0.01	1	1	1	1	1	1
	DHA Concentration (nM)	Empty Vector Biorep1	Empty Vector Biorep2	Empty Vector Biorep3	Cyp19BOE Biorep1	Cyp19BOE Biorep2	Cyp19BOE Biorep3	DHA/CSA 4:1		PPQ Concentration (nM)	Empty Vector Biorep1	Empty Vector Biorep2	Empty Vector Biorep3	Cyp19BOE Biorep1	Cyp19BOE Biorep2	Cyp19BOE Biorep3	PPQ/CSA 4:1		CSA Concentration (nM)	Empty Vector Biorep1	Empty Vector Biorep2	Empty Vector Biorep3	Cyp19BOE Biorep1	Cyp19BOE Biorep2	Cyp19BOE Biorep3	PPQ/CSA 4:1
	400	0	0	0	0	0	0			1600	0	0	0	0	0	0			8000	0	0	0	0	0	0
	200	0	0	0	0	0	0			800	0	0	0	0	0	0			4000	0	0	0	0	0	0
	100	0	0	0	0	0	0			400	0	0	0	0	0	0			2000	0	0	0	0	0	0
	50	0	0	0	0.02	0	0			200	0	0	0	0	0	0			1000	0	0	0	0	0	0
	25	0.02	0	0	0	0	0			100	0	0	0	0	0	0			500	0	0	0	0	0	0
	12.5	0	0	0	0	0	0			50	0	0	0	0	0	0			250	0	0	0	0	0	0
	6.25	0.03	0	0.02	0.25	0	0			25	0	0	0	0	0	0			125	0	0	0	0	0	0
	3.125	0.41	0.24	0.23	0.96	0	0			12.5	0.19	0.7	0.31	0	0	0.08			62.5	0.19	0.7	0.31	0	0	0.08
	1.5625	0.77	0.65	0.6	1	0.47	0.28			6.25	0.72	0.98	0.89	0.72	0.69	0.59			31.25	0.72	0.98	0.89	0.72	0.69	0.59
	0.78125	0.96	0.93	0.8	1	0.87	0.86			3.125	0.96	0.97	0.88	1	1	1			15.625	0.96	0.97	0.88	1	1	1
	0.390625	1	1	1	1	1	1			1.5625	1	1	1	0.98	1	0.98			7.8125	1	1	1	0.98	1	0.98
	Control	1	1	1	1	1	1			0.01	1	1	1	1	1	1			0.01	1	1	1	1	1	1
	DHA Concentration (nM)	Empty Vector Biorep1	Empty Vector Biorep2	Empty Vector Biorep3	Cyp19BOE Biorep1	Cyp19BOE Biorep2	Cyp19BOE Biorep3	DHA/CSA 3:2		PPQ Concentration (nM)	Empty Vector Biorep1	Empty Vector Biorep2	Empty Vector Biorep3	Cyp19BOE Biorep1	Cyp19BOE Biorep2	Cyp19BOE Biorep3	PPQ/CSA 3:2		CSA Concentration (nM)	Empty Vector Biorep1	Empty Vector Biorep2	Empty Vector Biorep3	Cyp19BOE Biorep1	Cyp19BOE Biorep2	Cyp19BOE Biorep3	PPQ/CSA 3:2
	300	0	0	0	0	0	0			1200	0	0	0	0	0	0			16000	0	0	0	0	0	0
	150	0	0	0	0	0	0			600	0	0	0	0	0	0			8000	0	0	0	0	0	0
	75	0	0	0	0	0	0			300	0	0	0	0	0	0			4000	0	0	0	0	0	0
	37.5	0	0	0	0	0	0			150	0	0	0	0	0	0			2000	0	0	0	0	0	0
	18.75	0.01	0	0	0	0	0			75	-0.02	0	0	0	0	0			1000	-0.02	0	0	0	0	0
	9.375	0.04	0	0	0.01	0	0			37.5	0	0	0	0	0	0			500	0	0	0	0	0	0
	4.6875	0.17	0	0	0.4	0	0			18.75	0.07	0.04	0	0	0	0			250	0.07	0.04	0	0	0	0
	2.34375	0.67	0.53	0.37	0.72	0.14	0			9.375	0.55	0.78	0.29	0.08	0.05	0.07			125	0.55	0.78	0.29	0.08	0.05	0.07
	1.17188	0.89	0.81	0.67	0.85	0.63	0.51			4.6875	0.91	0.93	0.81	0.85	0.77	0.78			62.5	0.91	0.93	0.81	0.85	0.77	0.78
	0.585938	0.94	1	0.85	0.99	0.89	0.98			2.34375	1	1	0.99	1	1	1			31.25	1	1	0.99	1	1	1
	0.292969	1	1	1	1	1	1			1.17188	1.07	1	1	1	1	1			15.625	1.07	1	1	1	1	1
	Control	1	1	1	1	1	1			0.01	1.07	1	1	1	1	1			0.01	1.07	1	1	1	1	1
	DHA Concentration (nM)	Empty Vector Biorep1	Empty Vector Biorep2	Empty Vector Biorep3	Cyp19BOE Biorep1	Cyp19BOE Biorep2	Cyp19BOE Biorep3	DHA/CSA 2:3		PPQ Concentration (nM)	Empty Vector Biorep1	Empty Vector Biorep2	Empty Vector Biorep3	Cyp19BOE Biorep1	Cyp19BOE Biorep2	Cyp19BOE Biorep3	PPQ/CSA 2:3		CSA Concentration (nM)	Empty Vector Biorep1	Empty Vector Biorep2	Empty Vector Biorep3	Cyp19BOE Biorep1	Cyp19BOE Biorep2	Cyp19BOE Biorep3	PPQ/CSA 2:3
	200	0	0	0	0	0	0			800	0.01	0	0	0	0	0.01			24000	0.01	0	0	0	0	0.01
	100	0.03	0	0	0	0	0			400	0.01	0	0	0	0	0			12000	0.01	0	0	0	0	0
	50	0.01	0	0	0	0	0			200	0	0	0	0	0	0			6000	0	0	0	0	0	0
	25	0	0	0	0	0	0			100	0.01	0	0	0	0	0			3000	0.01	0	0	0	0	0
	12.5	0	0	0	0	0	0			50	0.01	0	0	0	0	0			1500	0.01	0	0	0	0	0
	6.25	0.05	0	0	0.01	0	0			25	0.02	0.01	0	0	0	0			750	0.02	0.01	0	0	0	0
	3.125	0.37	0.13	0.03	0.68	-0.04	0			12.5	0.25	0.13	0.05	0	0	0			375	0.25	0.13	0.05	0	0	0
	1.5625	0.91	0.76	0.45	0.88	0.43	0			6.25	0.61	0.7	0.45	0.22	0.2	0.21			187.5	0.61	0.7	0.45	0.22	0.2	0.21
	0.78125	0.96	0.91	0.77	1	0.81	0.52			3.125	0.93	1	0.86	0.83	0.74	0.75			93.75	0.93	1	0.86	0.83	0.74	0.75
	0.390625	1	0.98	0.94	1	1	0.96			1.5625	1.03	1	0.97	1	0.93	0.97			46.875	1.03	1	0.97	1	0.93	0.97
	0.195312	1	1	1	1	1	1			0.78125	1.08	1	1	1	1	1			23.4375	1.08	1	1	1	1	1
	Control	1	1	1	1	1	1			0.01	1.08	1	1	1	1	1			0.01	1.08	1	1	1	1	1
	DHA Concentration (nM)	Empty Vector Biorep1	Empty Vector Biorep2	Empty Vector Biorep3	Cyp19BOE Biorep1	Cyp19BOE Biorep2	Cyp19BOE Biorep3	DHA/CSA 1:4		PPQ Concentration (nM)	Empty Vector Biorep1	Empty Vector Biorep2	Empty Vector Biorep3	Cyp19BOE Biorep1	Cyp19BOE Biorep2	Cyp19BOE Biorep3	PPQ/CSA 1:4		CSA Concentration (nM)	Empty Vector Biorep1	Empty Vector Biorep2	Empty Vector Biorep3	Cyp19BOE Biorep1	Cyp19BOE Biorep2	Cyp19BOE Biorep3	PPQ/CSA 1:4
	100	0	0	0	0	0	0			400	0.01	0	0	0	0.01	0.01			32000	0.01	0	0	0	0.01	0.01
	50	0.02	0	0	0	0	0			200	0.01	0	0	0	0	0			16000	0.01	0	0	0	0	0
	25	0.01	0	0	0	0	0			100	0.01	0	0	0	0	0			8000	0.01	0	0	0	0	0
	12.5	0.03	0	0	0	0	0			50	0.01	0	0	0	0	0			4000	0.01	0	0	0	0	0
	6.25	0.03	0	0	0	0	0			25	0.01	0	0	0	0	0			2000	0.01	0	0	0	0	0
	3.125	0.01	0	0	0	0	0			12.5	0.03	0.02	0.02	0	0	0			1000	0.03	0.02	0.02	0	0	0
	1.5625	0.62	0.69	0.05	0.46	0.12	0			6.25	0.18	0.18	0.22	0.14	0.12	0.15			500	0.18	0.18	0.22	0.14	0.12	0.15
	0.78125	0.92	0.9	0.49	0.69	0.78	0.33			3.125	0.48	0.6	0.64	0.43	0.45	0.43			250	0.48	0.6	0.64	0.43	0.45	0.43
	0.390625	0.98	0.99	0.81	0.9	0.91	0.64			1.5625	0.77	0.82	0.82	0.85	0.74	0.67			125	0.77	0.82	0.82	0.85	0.74	0.67
	0.195312	0.99	0.99	0.99	1	1	0.94			0.78125	0.96	0.89	0.97	0.94	0.9	0.91			62.5	0.96	0.89	0.97	0.94	0.9	0.91
	0.0976562	1	1	1	1	1	1			0.390625	0.96	0.97	1	1	1	1			31.25	0.96	0.97	1	1	1	1
	Control	1	1	1	1	1	1			0.01	0.96	1	1	1	1	1			0.01	0.96	1	1	1	1	1

## Sheet: Fig 2B
	DMSO			PPQ			DHA			CSA			MFQ
no PPQ	1	1	1	0.26	0.39	0.38	3.85	3.94	3.4	3.53	3.16	2.13	0.71	0.93	1.07
+ 500nM PPQ							0.17	0.35	0.21	0.13	0.42	0.22	0.42	0.08	0.5

## Sheet: Fig 2C
DHA			DHA+ATQ			DHA+MFQ			DHA+PPQ
1	1	1	1.08	1.1	0.7	0.63	0.43	0.58	0.17	0.35	0.21

## Sheet: Fig 2D
	Empty vector			CYP19B +
DMSO	22.171	17.486	16.0822	22.3392	23.1681	10.0111
+ DHA	101.109	110.11	85.9353	73.6573	70.9822	54.007

## Sheet: Fig 4B
Sample ID	Country	pfcyp19b_expression	PC 1/2	426 STR bp change
1	BD	-0.337984	4.26479	-12
2	BD	-1.17006	2.63257	-10
3	BD	-0.0121994	2.44527	-6
4	BD	0.446544	0.684532	0
5	BD	-0.236519	2.08183	0
6	BD	0.575312	1.37259	0
7	BD	0.429391	2.36555	0
8	BD	0.132836	2.76078	0
9	BD	-0.365152	3.43504	0
10	BD	-1.24015	3.21344	0
11	BD	-0.659544	4.43622	0
12	BD	-0.202237	5.42732	0
13	BD	-0.2792	2.53363	0
14	BD	-0.843268	3.00157	0
15	BD	-0.190888	3.00829	0
16	BD	-0.902744	1.58745	0
17	BD	-0.751915	3.3219	0
18	BD	-0.252575	3.54613	0
19	BD	-0.995578	2.95154	0
20	BD	-0.176866	2.71933	0
21	BD	1.22368	3.49398	0
22	BD	-0.457026	3.22069	0
23	BD	-0.838542	2.90668	0
24	BD	-0.527962	1.59094	0
25	KH	-0.482559	3.05724	-16
26	KH	-0.373409	3.23203	-16
27	KH	-0.977525	2.76912	-16
28	KH	-0.230045	4.16059	-16
29	KH	-0.736357	2.87053	-16
30	KH	0.0707024	3.86147	-14
31	KH	-0.209541	3.82463	-14
32	KH	1.76935	2.36814	-14
33	KH	1.26025	6.30937	-14
34	KH	0.761502	8.38125	-14
35	KH	0.454379	11.8392	-14
36	KH	1.18784	6.04266	-14
37	KH	0.106361	5.22115	-14
38	KH	0.517252	4.56137	-14
39	KH	1.63596	7.71733	-14
40	KH	0.591257	8.68465	-14
41	KH	1.03603	7.79925	-14
42	KH	0.802264	4.01997	-14
43	KH	0.737817	6.83924	-14
44	KH	-0.164985	4.61866	-14
45	KH	1.18309	5.20951	-14
46	KH	0.763856	5.26095	-14
47	KH	0.187252	7.0563	-14
48	KH	0.738293	6.2286	-14
49	KH	1.0519	5.42	-14
50	KH	0.449605	NA	-14
51	KH	0.930796	NA	-14
52	KH	0.514376	7.0121	-14
53	KH	1.06779	6.94505	-14
54	KH	1.50653	7.3073	-14
55	KH	0.659682	7.72591	-14
56	KH	1.5252	3.56736	-14
57	KH	0.748871	6.46253	-14
58	KH	0.803583	5.75137	-14
59	KH	0.370313	3.23269	-14
60	KH	0.171889	7.60414	-14
61	KH	-0.400038	7.93703	-14
62	KH	-1.23832	6.98728	-14
63	KH	-0.0542143	8.23515	-14
64	KH	1.154	7.17965	-14
65	KH	0.310621	4.75092	-14
66	KH	0.543277	7.55296	-14
67	KH	-0.650171	8.20303	-14
68	KH	-1.50515	6.07056	-14
69	KH	-0.599077	7.5399	-14
70	KH	0.248846	7.81042	-14
71	KH	-0.694075	8.72528	-14
72	KH	0.15969	5.79812	-12
73	KH	-0.721843	5.62601	-12
74	KH	-0.18324	3.13331	-12
75	KH	-0.726887	5.9473	-12
76	KH	0.544677	2.19839	-12
77	KH	0.130038	2.52633	-12
78	KH	-0.06014	7.1979	-12
79	KH	-1.27136	5.46001	-12
80	KH	1.08157	2.9073	-10
81	KH	0.549436	2.29927	-10
82	KH	-0.660024	3.65185	-10
83	KH	-0.486367	2.37386	-10
84	KH	-0.381291	1.48608	-8
85	KH	0.266481	2.06174	-8
86	KH	-0.0912891	3.32829	-8
87	KH	0.198118	3.48202	-8
88	KH	-0.776584	5.99206	-8
89	KH	-0.606823	3.05294	-8
90	KH	-0.196095	4.48161	-8
91	KH	0.37755	3.63399	-6
92	KH	-0.544952	2.65118	-6
93	KH	0.124101	7.25503	-4
94	KH	0.13192	3.24092	-4
95	KH	0.317993	3.20178	-4
96	KH	-0.49336	4.2676	-4
97	KH	-0.160672	6.01227	-4
98	KH	-0.954562	1.4664	-4
99	KH	0.243255	1.58383	0
100	KH	0.528881	3.00821	0
101	KH	-0.550329	3.64341	0
102	KH	0.407274	6.67728	0
103	KH	-0.356179	7.43968	0
104	KH	-0.305329	7.5137	0
105	KH	2.03309	8.69565	0
106	KH	-0.606283	5.40633	0
107	KH	-1.30586	5.80606	0
108	KH	0.721878	1.9124	0
109	KH	0.892274	8.62512	0
110	KH	0.735849	1.69209	0
111	KH	1.63312	2.63226	0
112	KH	-0.89998	6.21546	0
113	KH	0.50016	2.45028	0
114	KH	-1.35645	3.17574	0
115	KH	-0.314006	6.51669	0
116	KH	0.0913116	3.61831	0
117	KH	-0.894468	5.98621	0
118	KH	0.496264	3.90469	0
119	KH	-0.219405	3.37912	0
120	KH	-0.163199	3.24023	0
121	KH	-0.206481	2.35191	0
122	KH	-0.563714	2.773	0
123	KH	-0.315265	2.74732	0
124	KH	-0.258038	5.29473	0
125	KH	-0.248458	2.48078	0
126	KH	-0.249499	4.19636	0
127	KH	0.364057	2.83579	0
128	KH	0.113816	4.49047	0
129	KH	-0.438667	2.93834	0
130	KH	0.190647	9.56304	0
131	KH	-0.856797	3.40259	0
132	KH	0.370269	2.46854	0
133	KH	0.295117	8.56965	0
134	KH	-0.0421976	3.37472	0
135	KH	0.258567	2.35981	0
136	KH	-0.548952	3.08862	0
137	KH	0.12968	2.97159	0
138	KH	0.0664133	3.09587	0
139	KH	-0.147161	3.82872	0
140	KH	-0.168842	5.52524	0
141	KH	-0.539736	4.96124	0
142	KH	-0.645359	3.5732	0
143	KH	0.0814137	2.66349	0
144	KH	0.321836	2.31218	0
145	KH	-0.0977655	3.38736	0
146	KH	0.0219822	3.1993	0
147	KH	-0.00641888	2.3744	0
148	KH	0.23559	3.43959	0
149	KH	0.697322	3.32909	0
150	KH	0.964979	6.67858	0
151	KH	-0.220283	6.27084	0
152	KH	0.481175	7.2875	0
153	KH	0.902649	5.60461	0
154	KH	0.398801	3.66605	0
155	KH	0.55456	1.77315	0
156	KH	0.146827	5.52848	0
157	KH	-0.140409	2.92915	0
158	KH	0.123745	5.82926	0
159	KH	-0.555441	1.7262	0
160	KH	-0.174655	2.29109	0
161	KH	-0.106283	10.0262	0
162	KH	-0.386405	3.64786	0
163	KH	0.77612	2.12299	0
164	KH	0.970452	3.18813	0
165	KH	0.478984	3.02943	0
166	KH	-0.513806	3.02922	0
167	KH	-0.157418	3.00092	0
168	KH	-0.129168	4.36731	0
169	KH	-0.706169	6.06992	0
170	KH	-1.39768	6.09871	0
171	KH	-0.422131	4.36434	0
172	KH	-1.44801	5.29389	0
173	KH	-0.213475	2.79995	0
174	KH	0.596176	5.07587	0
175	KH	-0.0635309	6.03104	0
176	KH	0.0350464	8.45781	0
177	KH	-0.428675	2.76757	0
178	KH	0.0518889	3.66294	0
179	KH	-0.549321	3.0865	0
180	KH	-0.382128	1.7144	0
181	KH	-0.0860532	7.59986	0
182	KH	-0.414831	5.29783	0
183	KH	0.0155203	4.76134	0
184	KH	0.681082	2.89394	0
185	KH	-0.50684	2.28654	0
186	KH	-0.536733	3.01427	0
187	KH	0.784736	5.42302	4
188	LA	0.132956	1.63959	-18
189	LA	0.160225	2.22345	-18
190	LA	0.577077	1.79055	-18
191	LA	-0.0967331	1.68048	-18
192	LA	0.195441	2.01523	-18
193	LA	-1.06628	1.60914	-16
194	LA	0.323893	2.95159	-12
195	LA	0.316889	1.47971	-12
196	LA	0.186494	1.98921	-12
197	LA	0.924607	1.4375	-12
198	LA	0.237223	2.30334	-12
199	LA	0.313236	2.51847	-10
200	LA	-0.188673	1.97614	-10
201	LA	-0.48771	2.6775	-10
202	LA	-0.251798	1.5055	-8
203	LA	-0.482343	1.62698	-8
204	LA	0.362224	1.5199	-8
205	LA	0.241673	1.32183	-6
206	LA	0.756691	1.11462	-6
207	LA	0.642454	1.84473	-6
208	LA	0.659557	2.35369	-4
209	LA	0.268587	1.26169	-4
210	LA	-0.274754	2.26555	-4
211	LA	0.0252077	2.49837	-4
212	LA	2.3127	1.57418	0
213	LA	0.167562	2.7559	0
214	LA	-0.052689	1.77736	0
215	LA	0.0332437	1.7489	0
216	LA	-0.890975	1.43305	0
217	LA	-0.686171	2.06586	0
218	LA	-0.130439	1.72659	0
219	LA	0.152201	1.27527	0
220	LA	-0.569573	1.84779	0
221	LA	-0.28405	1.15664	0
222	LA	0.336261	1.9635	0
223	LA	0.211799	2.68459	0
224	LA	0.39095	1.55764	0
225	LA	0.153519	2.75806	0
226	LA	-0.325255	2.48994	0
227	LA	0.163616	2.00171	0
228	LA	0.320649	2.1919	0
229	LA	0.0803015	2.04935	0
230	LA	0.154566	3.07686	0
231	LA	0.0367195	3.25774	0
232	LA	0.368929	9.18357	0
233	LA	0.175483	2.98696	0
234	LA	0.404534	3.29206	0
235	LA	0.0722494	3.17173	0
236	LA	-0.305307	2.27502	0
237	LA	0.0281008	2.2755	0
238	LA	0.467624	1.86144	0
239	LA	0.0304152	5.37359	0
240	LA	-0.0815246	5.19674	0
241	LA	-0.158932	4.47381	0
242	LA	0.0990715	1.47183	0
243	LA	-0.455489	1.38539	0
244	LA	0.118277	1.6357	0
245	LA	0.81457	1.39978	0
246	LA	-0.192267	3.39164	0
247	MM	-1.10657	2.60462	-16
248	MM	0.211984	0.749568	-16
249	MM	0.447847	4.09795	-12
250	MM	-0.441013	1.82285	-8
251	MM	-1.20984	3.01851	-8
252	MM	-1.27377	2.92402	-8
253	MM	-0.830682	2.98081	-8
254	MM	-0.474607	3.26419	-8
255	MM	-0.80807	2.90559	-6
256	MM	-1.46317	2.53743	-6
257	MM	-0.524428	2.06349	-6
258	MM	-0.645059	2.61649	-6
259	MM	-0.799581	2.68787	-6
260	MM	-0.237007	2.30139	-6
261	MM	-0.384288	2.33106	-6
262	MM	-0.603681	2.93297	-6
263	MM	0.192346	2.55667	0
264	MM	-0.134151	7.97163	0
265	MM	0.228751	4.14065	0
266	MM	0.00420981	2.84341	0
267	MM	0.570598	4.101	0
268	MM	0.0331339	2.9649	0
269	MM	-0.563189	7.43631	0
270	MM	-1.16209	5.04272	0
271	MM	-0.232699	5.71424	0
272	MM	-1.49784	3.1154	0
273	MM	-0.394677	1.97268	0
274	MM	-0.348896	2.64363	0
275	MM	-0.445019	2.833	0
276	MM	-0.0268614	4.53844	0
277	MM	-0.22853	6.79124	0
278	MM	-0.24269	2.74297	0
279	MM	-0.653913	1.27852	0
280	MM	-0.460528	3.42359	0
281	TH	-0.687556	3.82879	-16
282	TH	1.04723	7.48251	-14
283	TH	0.424012	8.52437	-14
284	TH	1.38882	4.8163	-14
285	TH	0.46209	6.25704	-14
286	TH	0.606818	9.4773	-14
287	TH	0.0216335	6.6179	-12
288	TH	0.31251	6.6719	-12
289	TH	0.179217	7.66747	-12
290	TH	0.076225	3.12319	-12
291	TH	0.238545	6.36542	-12
292	TH	-0.357598	8.41343	-8
293	TH	5.22482	2.59512	-8
294	TH	-0.393638	4.51798	-8
295	TH	0.329702	4.48235	-8
296	TH	0.00119181	6.36153	-8
297	TH	-0.733578	7.19873	-8
298	TH	-0.298546	5.46818	-8
299	TH	0.159641	7.12149	-8
300	TH	0.0515568	6.18269	-8
301	TH	0.157348	3.33773	-8
302	TH	-0.399784	3.70645	-8
303	TH	-0.358518	5.16236	-8
304	TH	0.25276	4.82002	-6
305	TH	-0.10512	6.62536	-6
306	TH	0.745207	6.19274	-6
307	TH	0.254783	5.87599	-6
308	TH	-0.19442	4.55011	-6
309	TH	0.0497189	4.15387	-6
310	TH	0.987689	4.59124	-6
311	TH	0.167115	6.01888	-6
312	TH	-0.0240586	4.4184	-6
313	TH	0.411947	6.1915	-6
314	TH	-0.53348	6.10934	-6
315	TH	-0.630893	5.39936	-6
316	TH	0.285064	2.57392	-6
317	TH	-0.663049	5.64998	-6
318	TH	-1.1252	6.09729	-6
319	TH	-0.67747	3.49721	-6
320	TH	-0.0139558	10.0599	-4
321	TH	-0.512724	5.53979	-4
322	TH	-0.426471	7.88992	-4
323	TH	-0.779351	7.23836	-4
324	TH	-0.504115	3.2498	-4
325	TH	0.509646	4.29762	-2
326	TH	-0.107365	1.66737	-2
327	TH	-0.677273	3.45487	-2
328	TH	-0.0624539	8.34476	0
329	TH	0.134441	5.731	0
330	TH	0.535875	7.80254	0
331	TH	-0.418855	3.18266	0
332	TH	0.0923834	5.61023	0
333	TH	-0.712555	3.00078	0
334	TH	0.572524	2.69931	0
335	TH	-0.134985	4.07704	0
336	TH	0.412499	4.52295	0
337	TH	0.28767	7.30148	0
338	TH	0.224185	4.44951	0
339	TH	-0.00553765	4.59567	0
340	TH	-0.577085	5.96823	0
341	TH	-0.080562	4.38174	0
342	TH	-0.197873	3.20938	0
343	TH	0.120528	2.98235	0
344	TH	-0.343314	NA	0
345	TH	0.772024	3.84207	0
346	TH	-0.637805	5.79362	0
347	TH	-0.169099	2.73936	0
348	TH	-0.588087	5.06616	0
349	TH	0.0515614	2.45292	0
350	TH	0.0947475	5.45816	0
351	TH	-0.164479	5.75736	0
352	TH	0.764879	7.01228	0
353	TH	0.0312677	4.48521	0
354	TH	0.100809	2.39342	0
355	TH	0.213756	9.1261	0
356	TH	-0.262234	4.44045	0
357	TH	-0.252438	4.25558	0
358	TH	0.137583	8.84815	0
359	TH	0.210386	4.98767	0
360	TH	0.230332	2.75113	0
361	TH	0.161223	5.32165	0
362	TH	0.0656355	3.0824	0
363	TH	-0.00967596	6.16637	0
364	TH	0.333939	8.15384	0
365	TH	0.01412	4.41862	0
366	TH	0.228558	2.32336	0
367	TH	0.466798	6.77527	0
368	TH	-0.803553	2.49727	0
369	TH	-0.0919853	4.59223	0
370	TH	0.188835	8.954	0
371	TH	0.00663932	6.16437	0
372	TH	2.33774	8.09614	0
373	TH	-0.787006	3.77986	0
374	TH	0.325176	6.42734	0
375	TH	-0.232346	7.61911	0
376	TH	-0.222849	6.51831	0
377	TH	-0.469108	6.15697	0
378	TH	-0.627381	10.8554	0
379	TH	0.15076	8.849	0
380	TH	-0.732176	6.29267	0
381	TH	-0.876422	2.35589	0
382	TH	-0.658623	8.639	0
383	TH	0.0142709	2.837	0
384	TH	-0.635022	7.05261	0
385	TH	-0.111929	4.34066	0
386	TH	0.00902262	5.27106	0
387	TH	-0.472873	6.85211	0
388	TH	0.209905	1.56729	0
389	VN	2.23929	3.05235	-14
390	VN	0.0961922	3.23859	-12
391	VN	0.327918	5.16598	-12
392	VN	-0.395237	3.46399	-8
393	VN	-0.306082	1.56584	-6
394	VN	0.0591704	2.67458	-4
395	VN	0.0570395	2.72867	-4
396	VN	0.120701	2.45572	0
397	VN	0.793503	6.04707	0
398	VN	-0.483235	3.07959	0
399	VN	-0.0387973	3.49985	0
400	VN	-0.0516507	2.78903	0
401	VN	0.577473	2.42312	0
402	VN	-0.181687	6.70356	0
403	VN	-0.146153	1.81076	0
404	VN	0.498393	2.72984	0
405	VN	-0.347219	4.92835	0
406	VN	-0.142987	4.56089	0
407	VN	-0.096153	3.35636	0
408	VN	-0.141809	8.26067	0
409	VN	0.103299	2.40094	0
410	VN	-0.214508	5.29618	0
411	VN	0.258161	1.77272	0
412	VN	0.160863	6.61955	0
413	VN	-0.272728	5.37923	0
414	VN	0.041287	2.28918	0
415	VN	-0.0752008	6.59839	0
416	VN	-0.101304	6.09368	0
417	VN	-0.315699	7.03033	0
418	VN	0.140354	4.91358	0
419	VN	0.180537	1.00494	0
420	VN	0.428298	6.86756	0
421	VN	0.239152	1.45094	0
422	VN	0.45314	6.52409	0
423	VN	0.271793	2.04264	0
424	VN	1.13917	1.58618	0
425	VN	0.179537	1.27419	0
426	VN	-0.0747023	8.24353	0
427	VN	-0.502247	6.4457	0
428	VN	-0.367548	2.03494	0
429	VN	0.33878	2.79296	0
430	VN	0.295842	2.88321	0
431	VN	-0.370399	1.64524	0
432	VN	-0.431191	3.3118	0
433	VN	0.507073	1.7015	0
434	VN	0.123387	2.1375	0
435	VN	0.0128046	7.15308	0
436	VN	0.531955	2.00459	0
437	VN	-0.270585	3.41502	0
438	VN	-0.177402	4.30813	0
439	VN	-0.248133	2.12308	0
440	VN	-0.399332	8.68421	0
441	VN	0.748806	1.65891	0
442	VN	-0.279638	4.26265	0
443	VN	0.997982	4.83022	0
444	VN	-0.314894	8.27157	0
445	VN	-0.137482	4.58039	0
446	VN	-0.143374	8.94697	0
447	VN	0.299415	2.82278	0
448	VN	-0.0484577	4.20235	0
449	VN	-0.266122	2.02478	0
450	VN	-0.0564401	2.7066	0
451	VN	-0.0544192	1.88343	0
452	VN	0.371439	5.53843	0
453	VN	0.181329	3.94546	0
454	VN	0.550778	3.7714	0
455	VN	-0.262218	1.34529	0
456	VN	-0.324903	8.50305	0
457	VN	-0.236976	7.26403	0
458	VN	0.227533	3.11038	0
459	VN	1.02042	2.48285	0
460	VN	0.563271	8.56971	0
461	VN	1.00738	1.146	0

## Sheet: Fig 4C
Sample ID	Country	pfcyp19b_expression	PC 1/2	426 STR bp change
1	KH	0.92549	9.4531	-14
2	KH	1.06972	7.76734	-14
3	BD	0.906729	2.75034	-14
4	MM	0.345247	3.04644	-14
5	MM	-0.211344	2.88767	-14
6	KH	0.881113	8.29898	-14
7	VN	0.97308	6.4109	-14
8	VN	0.851823	7.27516	-14
9	VN	0.857952	6.88254	-14
10	VN	0.853688	5.97685	-14
11	VN	0.433378	7.37913	-14
12	VN	0.474713	6.0558	-14
13	KH	-0.415224	4.30521	-14
14	KH	0.363978	5.38197	-14
15	VN	-0.138166	8.83605	-14
16	VN	0.705961	9.27778	-14
17	KH	0.719417	8.39871	-14
18	KH	0.505001	8.79963	-14
19	VN	0.144516	4.96022	-14
20	VN	0.648324	8.05399	-14
21	VN	0.521616	8.67005	-14
22	KH	0.0785052	4.91011	-14
23	VN	0.683311	7.27533	-14
24	KH	0.430426	9.27971	-14
25	KH	0.544411	7.35524	-14
26	VN	1.21915	7.57956	-14
27	KH	1.45105	6.58621	-14
28	KH	1.37677	4.37553	-14
29	KH	-	7.09222	-14
30	KH	0.778052	7.74434	-14
31	KH	1.10588	8.04369	-14
32	BD	-0.351413	2.90112	-10
33	MM	-	19.2774	-8
34	BD	0.0436678	3.93866	-8
35	BD	0.668557	2.33586	-8
36	BD	-0.3511	2.97995	-8
37	MM	-	13.1332	-8
38	BD	-0.426425	4.45751	-8
39	BD	-0.582196	4.11313	-8
40	MM	-	4.56547	-8
41	BD	-1.18688	2.82057	-8
42	VN	-0.145324	6.21597	-4
43	KH	-0.0983312	0.786617	-4
44	VN	-0.342268	6.94518	-4
45	VN	-0.301749	4.04244	-4
46	VN	-0.331705	8.94773	-4
47	VN	-	6.06383	-4
48	KH	-0.304263	5.38135	-4
49	VN	0.112137	5.77069	-4
50	VN	0.107786	6.62605	-4
51	VN	0.0171656	8.49799	-4
52	VN	0.15438	7.53038	-4
53	KH	-0.427402	6.76067	-4
54	VN	-0.188067	5.99835	-4
55	VN	-0.0543577	4.8256	-4
56	VN	0.321693	8.43256	-4
57	VN	0.0306599	6.0922	-4
58	VN	0.522752	7.73512	-4
59	VN	-0.431345	3.03431	-4
60	VN	-0.670051	7.80373	-4
61	VN	-0.778045	7.79641	-4
62	VN	-0.289142	7.04024	-4
63	VN	0.110001	7.75269	-4
64	VN	0.052923	9.51445	-4
65	MM	0.335226	3.79945	0
66	BD	-0.112371	2.78234	0
67	BD	-0.12174	3.52542	0
68	TH	-0.227808	8.40334	0
69	BD	-0.394627	4.16449	0
70	BD	-0.0997852	2.44715	0
71	MM	0.014397	3.69632	0
72	BD	-0.244026	3.40361	0
73	MM	-0.830288	3.76941	0
74	BD	0.0184145	3.18899	0
75	VN	-0.324626	5.96578	0
76	VN	0.51634	7.39476	0
77	VN	-0.0199837	4.12635	0
78	VN	-0.880893	7.45253	0
79	KH	0.77892	3.04534	0
80	MM	0.162847	3.15336	0
81	KH	1.06589	4.29399	0
82	KH	0.892143	9.39818	0
83	KH	-0.281449	8.82118	0
84	KH	-0.185273	5.28902	0
85	KH	0.0649836	9.25647	0
86	KH	0.98201	7.47326	0
87	KH	-0.101327	3.25117	0

## Sheet: Fig 4D
Sample ID	Country	pfcyp19b_expression	PC 1/2	426 STR bp change
1	VN	NA	7.38313	4
2	KH	-0.621501	7.77093	3
3	MM	-0.0361826	2.77516	3
4	TH	-0.328754	8.40334	3
5	MM	0.259811	2.23862	1
6	MM	NA	2.40337	1
7	BD	-0.14164	3.37449	0
8	BD	-0.599146	3.52542	0
9	BD	0.625669	3.93121	0
10	BD	-0.239327	4.45043	0
11	BD	-0.449898	2.91285	0
12	BD	-0.0232606	2.71384	0
13	BD	0.265554	1.85041	0
14	BD	0.108702	3.22984	0
15	BD	NA	3.46074	0
16	BD	-0.103893	2.79378	0
17	BD	-0.2248	2.96402	0
18	BD	-0.112371	3.58351	0
19	BD	0.5623	2.78234	0
20	BD	-0.718209	4.16404	0
21	BD	-0.12174	4.66297	0
22	BD	-0.829721	2.45195	0
23	KH	0.548739	3.89838	0
24	KH	1.54092	4.29944	0
25	KH	-0.366448	8.39871	0
26	KH	-0.130395	5.1443	0
27	KH	1.06972	6.32959	0
28	KH	0.382793	NA	0
29	KH	0.719417	6.10533	0
30	LA	-0.161851	3.84444	0
31	MM	-0.106198	3.62967	0
32	MM	0.335226	4.21488	0
33	MM	-0.632905	13.1332	0
34	MM	NA	19.2774	0
35	MM	0.295161	0.630474	0
36	MM	0.19453	4.43381	0
37	MM	0.206488	2.42022	0
38	MM	0.616034	1.73176	0
39	MM	0.221377	2.93694	0
40	MM	NA	2.4254	0
41	TH	0.474258	6.41007	0
42	TH	-0.227808	8.90406	0
43	TH	-0.813202	8.05069	0
44	VN	-0.210656	8.05399	0
45	VN	0.595699	7.22798	0
46	VN	-0.218727	7.29427	0
47	BD	0.667434	1.82119	-4
48	BD	-0.0237295	3.32261	-4
49	BD	0.22012	4.04028	-4
50	BD	-0.125571	3.79074	-4
51	BD	-0.0280102	3.97305	-4
52	BD	-0.104855	3.93468	-4
53	KH	-0.351375	5.14797	-4
54	KH	0.648324	9.1804	-4
55	KH	-0.174391	8.40284	-4
56	KH	0.645068	9.4531	-4
57	KH	NA	6.81442	-4
58	MM	-0.347431	5.36954	-4
59	MM	-0.712647	0.494685	-4
60	MM	0.0562229	3.89571	-4
61	TH	0.282081	7.56556	-4
62	VN	0.127231	4.72776	-4
63	VN	-0.217264	7.16369	-4
64	VN	-0.0904616	4.75189	-4
65	VN	0.232114	5.77386	-4
66	VN	-0.0562522	5.79573	-4
67	VN	0.16402	3.64298	-4
68	VN	-0.230582	7.02756	-4
69	VN	0.29559	4.00145	-4
70	VN	0.0196938	6.43295	-4
71	VN	-0.155059	5.45753	-4
72	VN	-0.574328	8.59828	-4
73	VN	0.386232	6.48913	-4
74	BD	-0.866366	2.71628	-6
75	BD	0.188826	2.75034	-6
76	BD	0.0502059	1.39278	-6
77	KH	NA	8.76959	-6
78	KH	0.498551	8.09341	-6
79	MM	-0.637575	5.49313	-6
80	MM	0.353158	3.6417	-6
81	MM	0.0498971	3.04644	-6
82	MM	0.118794	3.70587	-6
83	VN	0.043012	8.73777	-6
84	VN	0.122358	5.37307	-6
85	BD	0.530714	4.08762	-8
86	BD	-0.185943	2.90016	-8
87	BD	-0.45788	1.8941	-8
88	BD	0.81572	3.64882	-8
89	BD	-0.474857	3.44302	-8
90	BD	0.0195087	3.83166	-8
91	BD	0.335931	2.70949	-8
92	BD	0.0436678	2.26402	-8
93	BD	0.668557	3.93866	-8
94	BD	-0.3511	2.33586	-8
95	BD	-0.411921	2.97995	-8
96	BD	0.183569	4.55218	-8
97	BD	-0.231541	3.33256	-8
98	BD	-0.130633	3.95127	-8
99	BD	-0.849719	5.02396	-8
100	KH	1.04695	5.56146	-8
101	LA	0.620273	5.36207	-8
102	LA	0.213266	2.94205	-8
103	MM	NA	3.53644	-8
104	MM	NA	3.79945	-8
105	MM	NA	2.09348	-8
106	MM	0.274416	0.776474	-8
107	MM	0.333071	3.35473	-8
108	MM	0.782284	3.71922	-8
109	TH	-0.108917	6.64186	-8
110	TH	0.183083	9.47332	-8
111	BD	0.1554	3.2677	-10
112	BD	0.160176	2.09266	-10
113	BD	-0.262702	3.78135	-10
114	MM	NA	6.1742	-10
115	MM	-0.558274	3.90399	-10
116	MM	0.274249	2.72811	-10
117	BD	-0.262887	3.26977	-12
118	BD	0.859699	4.12743	-12
119	TH	0.602061	4.84297	-12
120	BD	0.906729	5.45981	-14
121	KH	1.20434	NA	-14
122	KH	NA	6.85769	-14
123	KH	NA	6.09448	-14
124	KH	1.06244	7.76734	-14
125	KH	0.418022	7.33828	-14
126	KH	0.92549	4.38809	-14
127	KH	1.47359	5.82451	-14
128	KH	1.31804	8.25587	-14
129	KH	-0.862777	4.84376	-14
130	MM	-0.00394322	0.723029	-14
131	MM	0.241085	2.42286	-14
132	MM	0.938707	3.36371	-14
133	MM	0.430454	1.59691	-14
134	MM	0.732612	2.64656	-14
135	MM	0.345247	2.59119	-14
136	MM	0.446983	2.70916	-14
137	MM	-0.578773	2.00852	-14
138	TH	0.667983	6.57606	-14
139	TH	0.179743	8.15506	-14
140	TH	1.27946	7.94866	-14
141	TH	1.30361	9.8249	-14
142	TH	0.647544	8.8701	-14
143	VN	-0.349602	5.79895	-14

[truncated: 7 more sheets: Fig 4E, S1 Fig, S2 Fig, S4 Fig, S5 Fig, S7 Fig, S8 Fig]
